# Supplementary material for: Widely Targeted Volatilomics and Metabolomics Analysis Reveal the Metabolic Composition and Diversity of Zingiberaceae Plants
Source: Metabolites. 2023 May 27;13(6):700. doi: 10.3390/metabo13060700 (PMC10301730; doi:10.3390/metabo13060700)
Supplement: Supplementary file 1 [file metabolites-13-00700-s001.zip › Supplement Table S1.xlsx]

## Sheet: Sheet1
Table S1. Metabolic signals in Zingiberaceae plants detected by GC-MS-based targeted
Compound Name	CLASS	AT-1	AT-2	AV-1	AV-2	AH-1	AH-2	ATG-1	ATG-2	MF-1	MF-2	CL-1	CL-2	ZO-1	ZO-2	AO-1	AO-2
alpha-Cubebene	sesquiterpenes	2.58043e+07	2.36861e+07	2.41323e+07	1.44541e+07	1.14699e+06	1.05941e+06	2.95961e+07	2.321e+07	1.9075e+08	1.75744e+08	1000	1000	6.18278e+07	4.54303e+07	1000	1000
Cyclosativene	sesquiterpenes	1000	1000	1000	1000	1000	1000	6.62581e+07	4.91982e+07	7.71423e+06	7.96637e+06	1000	1000	4.11102e+07	3.44048e+07	2.48929e+08	1.49427e+08
Ylangene	sesquiterpenes	1.52561e+08	1.33982e+08	3.2752e+08	2.31774e+08	4.39689e+07	5.06873e+07	2.25647e+08	1.62185e+08	7.42191e+08	7.08173e+08	6.97562e+06	3.06433e+06	6.84053e+08	5.04684e+08	1.57154e+08	9.48782e+07
beta-Elemen	sesquiterpenes	2.23052e+07	1.86899e+07	5.55185e+07	4.05867e+07	1000	1000	1.62997e+08	1.26593e+08	1000	1000	1000	1000	1.92719e+08	1.37825e+08	7.23675e+07	4.86035e+07
Cedr-8-ene	sesquiterpenes	1.32088e+07	1.48379e+07	1000	1000	1000	1000	1000	1000	1000	1000	1000	1000	1000	1000	1000	1000
Sesquithujene	sesquiterpenes	1000	1000	1000	1000	1000	1000	1.50099e+08	1.2457e+08	1000	1000	1.34237e+08	9.65753e+07	2.47016e+08	1.86662e+08	1000	1000
Isocaryophyllene	sesquiterpenes	2.29968e+07	2.14199e+07	1.66056e+07	1.21619e+07	3.3168e+07	3.74572e+07	1.40328e+08	1.11005e+08	2.86171e+07	2.92396e+07	5.18343e+07	3.06032e+07	1000	1000	3.13716e+08	2.13622e+08
alpha-Santalene	sesquiterpenes	1000	1000	1000	1000	2.88928e+06	3.50106e+06	5.12936e+08	3.91272e+08	1000	1000	1.08207e+07	9.46004e+06	2.78208e+07	1.92916e+07	2.72582e+08	1.9831e+08
Caryophyllene	sesquiterpenes	1000	1000	1000	1000	1000	1000	1000	1000	1000	1000	1000	1000	1000	1000	1.29278e+07	7.60118e+06
beta-Copaene	sesquiterpenes	1000	1000	1000	1000	1000	1000	1000	1000	1000	1000	1000	1000	1.20895e+08	9.24659e+07	1000	1000
beta-Ylangene	sesquiterpenes	1000	1000	1000	1000	1000	1000	6.87397e+07	5.21608e+07	1000	1000	1000	1000	1000	1000	1000	1000
alpha-Guaiene	sesquiterpenes	1.10754e+06	1.01234e+06	1.80605e+07	1.32566e+07	1000	1000	3.62806e+07	2.86836e+07	1000	1000	1000	1000	1000	1000	1000	1000
Guaia-6,9-diene	sesquiterpenes	1000	1000	1000	1000	1000	1000	6.9236e+07	4.11808e+07	1000	1000	1000	1000	1000	1000	1.20705e+08	6.50025e+07
Cypera-2,4(15)-diene	sesquiterpenes	1000	1000	1000	1000	1000	1000	1000	1000	1000	1000	1.67286e+08	1.45815e+08	1000	1000	1000	1000
Aromandendrene	sesquiterpenes	1000	1000	2.11668e+08	1.50767e+08	1000	1000	1000	1000	3.07271e+07	2.9229e+07	1000	1000	1.83858e+08	1.43182e+08	1.99556e+07	1.5404e+07
cis-beta-Farnesene	sesquiterpenes	1.15943e+08	1.29618e+08	1000	1000	1000	1000	1000	1000	1000	1000	1000	1000	1000	1000	1000	1000
alpha-Himachalene	sesquiterpenes	1000	1000	1000	1000	1000	1000	1000	1000	1000	1000	1.54568e+08	1.35264e+08	1000	1000	1000	1000
Humulene	sesquiterpenes	4.14734e+07	3.74575e+07	1000	1000	9.33628e+08	1.02427e+09	3.02139e+08	2.34428e+08	8.31754e+08	7.8431e+08	1000	1000	1000	1000	4.9622e+08	3.94435e+08
Isogermacrene D	sesquiterpenes	1.14093e+07	1.347e+07	1000	1000	1000	1000	1000	1000	1000	1000	1000	1000	1000	1000	1000	1000
Alloaromadendrene	sesquiterpenes	1.46269e+08	1.41745e+08	4.76064e+06	3.55985e+06	1000	1000	1000	1000	1000	1000	1000	1000	1000	1000	1000	1000
Amorpha-4,11-diene	sesquiterpenes	1000	1000	1000	1000	1000	1000	1000	1000	1000	1000	2.94965e+08	2.78914e+08	1.35171e+09	1.07466e+09	1000	1000
(E)-beta-Famesene	sesquiterpenes	3.36273e+08	3.5536e+08	1000	1000	1.32409e+07	1.20137e+07	2.61107e+08	2.07679e+08	3.00872e+07	2.76121e+07	2.04221e+08	1.71316e+08	6.55965e+08	5.62149e+08	1000	1000
gamma-Gurjunene	sesquiterpenes	1000	1000	1000	1000	6.99185e+06	4.80512e+06	1000	1000	1000	1000	1000	1000	4.02452e+08	6.51333e+08	1000	1000
Chamigren	sesquiterpenes	1000	1000	9.14403e+08	7.09101e+08	1000	1000	1000	1000	1000	1000	1000	1000	1000	1000	1000	1000
gamma-Curcumene	sesquiterpenes	5.81352e+07	6.47018e+07	1000	1000	1000	1000	1000	1000	1000	1000	6.38663e+08	6.32619e+08	1.14007e+10	1.10672e+10	1000	1000
beta-Eudesmene	sesquiterpenes	1000	1000	1000	1000	1.3109e+06	1.30738e+06	5.59711e+08	5.08876e+08	4.13365e+06	4.00289e+06	1000	1000	1000	1000	1.26296e+08	1.27251e+08
alpha-Curcumene	sesquiterpenes	2.96021e+07	2.99955e+07	1.86323e+08	1.09284e+08	2.40025e+07	1.26514e+07	1000	1000	1000	1000	6.00944e+09	5.45132e+09	8.38328e+09	8.08539e+09	1.68693e+08	1.60279e+08
Germacrene D	sesquiterpenes	3.46619e+07	3.32913e+07	1000	1000	1000	1000	1000	1000	1.64995e+08	1.42936e+08	1000	1000	1000	1000	1000	1000
4a,8-Dimethyl-2-(prop-1-en-2-yl)-1,2,3,4,4a,5,6,7-octahydronaphthalene	sesquiterpenes	2.91883e+07	3.16605e+07	1000	1000	1000	1000	1000	1000	1000	1000	1000	1000	1000	1000	5.12926e+08	4.34138e+08
alpha-Selinene	sesquiterpenes	1000	1000	1000	1000	1000	1000	2.24149e+08	1.77614e+08	1000	1000	1000	1000	1000	1000	1000	1000
Valencen	sesquiterpenes	1000	1000	3.52132e+09	2.6545e+09	1000	1000	1000	1000	1000	1000	1000	1000	1000	1000	3.58286e+08	3.07871e+08
Bicyclosesquiphellandrene	sesquiterpenes	1000	1000	3.46265e+08	2.50354e+08	1000	1000	1000	1000	7.10779e+07	6.43287e+07	1000	1000	1000	1000	3.11438e+08	2.71408e+08
alpha-Muurolene	sesquiterpenes	3.87133e+08	3.69415e+08	1.74844e+08	1.06339e+08	2.61992e+07	2.82277e+07	1000	1000	1.28298e+08	1.19579e+08	1000	1000	1.10787e+08	1.12158e+08	1000	1000
alpha-Bulnesene	sesquiterpenes	1000	1000	1000	1000	1000	1000	1000	1000	1000	1000	1000	1000	1000	1000	1.01417e+08	8.62739e+07
3,5,11-Eudesmatriene	sesquiterpenes	1000	1000	1.17195e+08	1.10548e+08	1000	1000	1000	1000	1000	1000	1000	1000	1000	1000	1000	1000
cis-alpha-Bisabolene	sesquiterpenes	3.65782e+07	3.93906e+07	1000	1000	1000	1000	1000	1000	1000	1000	1000	1000	1000	1000	1000	1000
Zingiberene	sesquiterpenes	1000	1000	1000	1000	1.04711e+07	2.69388e+06	5.25515e+08	4.1196e+08	1000	1000	3.71549e+09	3.28904e+09	1.59332e+10	1.52138e+10	1000	1000
alpha-Farnesene	sesquiterpenes	2.36802e+08	2.54375e+08	1000	1000	1000	1000	1000	1000	1000	1000	1000	1000	1000	1000	1000	1000
gamma-Cadinene	sesquiterpenes	1000	1000	1000	1000	1.9664e+07	1.89986e+07	1000	1000	2.46707e+07	3.16492e+07	1000	1000	1000	1000	1.2037e+09	1.09943e+09
cis-gamma-Bisabolene	sesquiterpenes	2.39043e+07	2.33225e+07	1000	1000	1000	1000	4.11147e+07	3.01764e+07	1000	1000	2.85931e+07	2.03919e+07	4.52769e+09	4.26369e+09	1000	1000
7-epi-alpha-Selinene	sesquiterpenes	1000	1000	1.57028e+09	1.13644e+09	1000	1000	1000	1000	1000	1000	1000	1000	1000	1000	1000	1000
Cadina-3,9-diene	sesquiterpenes	8.1377e+08	7.57132e+08	5.05706e+08	3.58871e+08	1.83439e+08	1.89902e+08	3.98511e+08	3.14233e+08	5.33249e+08	5.2377e+08	1000	1000	1000	1000	8.40819e+08	7.50131e+08
beta-Bisabolene	sesquiterpenes	8.4632e+07	9.54137e+07	1000	1000	9.15262e+06	6.72965e+06	1.77688e+09	1.55968e+09	1000	1000	1.13574e+09	9.70774e+08	4.49317e+09	4.31742e+09	1000	1000
delta-Cadinene	sesquiterpenes	1000	1000	1000	1000	1000	1000	1000	1000	3.90603e+08	3.82095e+08	1000	1000	1000	1000	1000	1000
Cadina-1,3,5-triene	sesquiterpenes	4.11221e+08	3.69843e+08	9.66471e+08	7.3575e+08	2.54556e+08	2.611e+08	4.40207e+08	3.49658e+08	1000	1000	8.10245e+07	7.43452e+07	1000	1000	1.24991e+09	1.15838e+09
trans-gamma-Bisabolene	sesquiterpenes	1000	1000	1000	1000	1000	1000	5.24157e+08	4.04255e+08	1000	1000	8.00355e+07	6.55639e+07	5.76703e+08	5.32198e+08	1000	1000
Germacrene B	sesquiterpenes	7.77794e+07	8.5061e+07	1000	1000	1000	1000	1.39245e+07	1.25581e+07	1000	1000	1000	1000	5.0364e+07	2.82712e+07	1000	1000
alpha-Cadinene	sesquiterpenes	1000	1000	1000	1000	7.06178e+06	7.32838e+06	9.99374e+07	7.41221e+07	4.76736e+07	4.45001e+07	1000	1000	2.01915e+08	1.76124e+08	3.27361e+08	3.00888e+08
Selina-3,7(11)-diene	sesquiterpenes	1000	1000	1000	1000	1000	1000	1000	1000	1000	1000	1000	1000	3.52691e+08	3.22618e+08	1000	1000
Elemol	sesquiterpenes	4.01951e+07	4.55076e+07	1000	1000	1000	1000	1000	1000	1000	1000	1000	1000	2.33342e+07	3.01386e+07	1000	1000
Ledol	sesquiterpenes	3.95802e+06	4.57983e+06	1000	1000	1000	1000	1000	1000	1000	1000	1000	1000	1000	1000	1000	1000
4a,5-Dimethyl-3-(prop-1-en-2-yl)-1,2,3,4,4a,5,6,7-octahydronaphthalen-1-ol	sesquiterpenes	1000	1000	1000	1000	1000	1000	1000	1000	1000	1000	2.48601e+07	2.51669e+07	1.47833e+07	1.25622e+07	1000	1000
Nerolidol	sesquiterpenes	1000	1000	2.94164e+07	2.52288e+07	1000	1000	1000	1000	1000	1000	1000	1000	1000	1000	1000	1000
E-Nerolidol	sesquiterpenes	6.15172e+08	6.87095e+08	1000	1000	1.68508e+07	1.45885e+07	6.11448e+07	5.35834e+07	1000	1000	1000	1000	9.71239e+07	8.45889e+07	1.33121e+07	1.44177e+07
Spathulenol	sesquiterpenes	1000	1000	1000	1000	1000	1000	6.55534e+06	5.78595e+06	1000	1000	1000	1000	1000	1000	1000	1000
Caryophyllene oxide	sesquiterpenes	4.15485e+07	4.59215e+07	4.30946e+07	3.61412e+07	1000	1000	1000	1000	1000	1000	1000	1000	1000	1000	9.91407e+06	9.92452e+06
aR-Turmerol	sesquiterpenes	1000	1000	1000	1000	1000	1000	1000	1000	1000	1000	1.57288e+08	1.47009e+08	1000	1000	1000	1000
Axenol	sesquiterpenes	9.68266e+06	9.17181e+06	1000	1000	8.75811e+06	8.12956e+06	1000	1000	1.46391e+06	1.15743e+06	1000	1000	1000	1000	1000	1000
(-)-Spathulenol	sesquiterpenes	1000	1000	1000	1000	1000	1000	1000	1000	1000	1000	1000	1000	4.90911e+07	4.63436e+07	1000	1000
Salvial-4(14)-en-1-one	sesquiterpenes	5.18043e+06	4.80514e+06	1000	1000	1000	1000	1000	1000	1000	1000	1000	1000	1000	1000	1000	1000
2-Methyl-6-(p-tolyl)heptan-4-one	sesquiterpenes	1000	1000	1000	1000	1000	1000	1000	1000	1000	1000	3.17223e+08	3.43233e+08	1000	1000	1000	1000
Guaiol	sesquiterpenes	7.08088e+06	8.26826e+06	1000	1000	1000	1000	1000	1000	1000	1000	1000	1000	1000	1000	1000	1000
Viridiflorol	sesquiterpenes	1000	1000	1.06651e+08	9.82848e+07	1000	1000	3.37919e+06	2.8809e+06	1000	1000	1000	1000	1000	1000	6.85721e+06	7.66647e+06
6-Methyl-2-(4-methylcyclohex-3-en-1-yl)hepta-1,5-dien-4-ol	sesquiterpenes	1000	1000	1000	1000	5.90112e+06	4.96529e+06	370894	340014	1000	1000	1000	1000	1000	1000	1000	1000
gamma-Eudesmol	sesquiterpenes	1.97474e+07	2.40296e+07	1000	1000	1000	1000	1000	1000	1000	1000	1000	1000	3.61397e+07	3.29547e+07	1000	1000
Hinesol	sesquiterpenes	1.68377e+06	2.16165e+06	1000	1000	1000	1000	1000	1000	1000	1000	1000	1000	2.86042e+07	2.48947e+07	1000	1000
Epicubenol	sesquiterpenes	2.36916e+07	2.61277e+07	4.57528e+07	4.72493e+07	1.64541e+07	1.3593e+07	1000	1000	1000	1000	1000	1000	1000	1000	1000	1000
alpha-epi-Cadinol	sesquiterpenes	1000	1000	1000	1000	1000	1000	1000	1000	7.62273e+06	7.12413e+06	1000	1000	4.96197e+07	4.4033e+07	6.68732e+07	7.24881e+07
Cubenol	sesquiterpenes	1000	1000	3.18805e+07	3.1978e+07	1000	1000	1000	1000	1000	1000	1000	1000	1000	1000	169489	193717
beta-Eudesmol	sesquiterpenes	1000	1000	1000	1000	1000	1000	1000	1000	1000	1000	1000	1000	6.1889e+07	6.11613e+07	1000	1000
Agarospirol	sesquiterpenes	2.29096e+07	2.77406e+07	5.79382e+07	5.45981e+07	1000	1000	1000	1000	1000	1000	1000	1000	4.40653e+07	3.94821e+07	1000	1000
alpha-epi-Muurolol	sesquiterpenes	1000	1000	1000	1000	1000	1000	5.43763e+06	4.6061e+06	1000	1000	1000	1000	1000	1000	2.61144e+07	2.93219e+07
alpha-Cadinol	sesquiterpenes	1000	1000	1000	1000	1000	1000	1000	1000	2.23119e+06	2.23519e+06	1000	1000	2.54109e+07	2.22985e+07	1000	1000
Pogostole	sesquiterpenes	1000	1000	1.23812e+08	1.25969e+08	1000	1000	1000	1000	1000	1000	1000	1000	1000	1000	1000	1000
epi-gamma-Eudesmol	sesquiterpenes	1000	1000	1000	1000	1000	1000	1000	1000	1000	1000	1000	1000	1000	1000	4.03623e+06	4.34486e+06
beta-Bisabolol	sesquiterpenes	1000	1000	1000	1000	1000	1000	1000	1000	1000	1000	1000	1000	4.48289e+07	3.91034e+07	1000	1000
Cadalene	sesquiterpenes	2.60863e+07	2.36595e+07	3.65676e+08	3.25958e+08	5.15576e+07	5.559e+07	1.46506e+08	1.24873e+08	1.75693e+07	1.62923e+07	1000	1000	8.80177e+07	7.52148e+07	4.14393e+08	4.19851e+08
alpha-Bisabolol	sesquiterpenes	3.64716e+06	4.40852e+06	1000	1000	1000	1000	1.0083e+07	9.46403e+06	1000	1000	1000	1000	1.13328e+07	8.8753e+06	7.62692e+06	8.63436e+06
Germacron	sesquiterpenes	1000	1000	1000	1000	1000	1000	1000	1000	1000	1000	2.02707e+07	2.22713e+07	1000	1000	1000	1000
alpha-Santalol	sesquiterpenes	1000	1000	1000	1000	1000	1000	1.49266e+07	1.36766e+07	1000	1000	1000	1000	1000	1000	1.20158e+07	1.24503e+07
(Z)-alpha-Atlantone	sesquiterpenes	1000	1000	1000	1000	1000	1000	1000	1000	1000	1000	1.47513e+07	1.43434e+07	1000	1000	1000	1000
Curcuphenol	sesquiterpenes	1000	1000	1000	1000	1000	1000	1000	1000	1000	1000	5.94774e+07	6.20253e+07	9.27435e+06	7.1045e+06	1000	1000
(-)-Rotundone	sesquiterpenes	1000	1000	3.60922e+07	4.27485e+07	1000	1000	1000	1000	1000	1000	3.01416e+07	3.19471e+07	1000	1000	1000	1000
Cryptomerione	sesquiterpenes	1000	1000	1000	1000	1000	1000	3.14896e+06	2.75513e+06	1000	1000	1000	1000	1000	1000	1000	1000
(6R,7R)-Bisabolone	sesquiterpenes	1000	1000	1000	1000	1000	1000	1000	1000	1000	1000	5.64468e+07	5.70631e+07	1000	1000	1000	1000
1-Bisabolone	sesquiterpenes	1000	1000	1000	1000	1000	1000	1000	1000	1000	1000	8.7666e+08	8.78614e+08	1.82001e+07	1.35234e+07	1000	1000
Cedryl acetate	sesquiterpenes	1000	1000	2.25166e+07	2.4622e+07	1000	1000	1000	1000	1000	1000	1000	1000	1000	1000	1000	1000
Azulen-Beris	sesquiterpenes	1000	1000	2.22799e+07	2.02161e+07	1000	1000	1.3934e+07	9.65862e+06	1000	1000	1000	1000	3.93992e+07	3.35974e+07	2.35234e+07	2.05871e+07
Isovalencenyl formate	sesquiterpenes	1000	1000	1.50232e+08	1.74968e+08	1000	1000	1000	1000	1000	1000	1000	1000	1000	1000	1000	1000
Nootkatone	sesquiterpenes	1000	1000	2.9727e+08	3.2467e+08	1000	1000	1000	1000	1000	1000	1000	1000	1000	1000	1000	1000
Phytan	sesquiterpenes	1000	1000	1000	1000	1000	1000	1000	1000	1000	1000	1000	1000	1000	1000	4.33821e+06	3.13257e+06
alpha-Vetivone	sesquiterpenes	1000	1000	2.00731e+07	2.30474e+07	1000	1000	1000	1000	1000	1000	1000	1000	1000	1000	1000	1000
Hexahydrofarnesyl acetone	sesquiterpenes	4.5725e+06	4.84792e+06	9.45276e+06	2.38767e+06	4.82208e+06	6.71363e+06	437128	7.14543e+06	1000	1000	2.96602e+06	716361	1.77214e+07	1.35957e+07	5.10507e+06	5.25507e+06
Isoprene	monoterpenes	8.29726e+06	8.20157e+06	1.99086e+06	1.9422e+06	479972	472050	1000	1000	557705	454073	1000	1000	8.03102e+06	8.55453e+06	890812	910043
Tricyclene	monoterpenes	1000	1000	1000	1000	1000	1000	7.45808e+06	5.77496e+06	5.36211e+07	5.62451e+07	1000	1000	5.90694e+07	3.97894e+07	3.51974e+07	2.86194e+07
3-Thujene	monoterpenes	9.02183e+06	8.29759e+06	6.3694e+06	5.49133e+06	6.24223e+06	5.60569e+06	1.97963e+08	1.70625e+08	8.17012e+09	7.63188e+09	5.11054e+06	2.11968e+06	1.09139e+07	7.51092e+06	7.54755e+06	6.27976e+06
1R-alpha-Pinene	monoterpenes	2.84584e+08	3.37444e+08	1000	1000	1000	1000	1000	1000	1000	1000	1000	1000	1000	1000	1.17565e+09	7.31707e+08
alpha-Pinene	monoterpenes	1000	1000	1000	1000	1000	1000	1000	1000	4.34562e+09	3.98686e+09	1000	1000	7.18773e+08	4.82101e+08	1000	1000
Camphene	monoterpenes	1.48526e+07	8.33646e+06	3.47319e+06	3.19564e+06	3.85349e+06	3.44659e+06	1.71311e+08	1.45323e+08	7.59217e+08	6.81255e+08	2.19714e+06	1.71966e+06	1.22881e+09	9.8926e+08	1.07397e+09	6.31095e+08
R(-)3,7-Dimethyl-1,6-octadiene	monoterpenes	1000	1000	1000	1000	1000	1000	1000	1000	1000	1000	689066	724986	1000	1000	1000	1000
Dehydrosabinene	monoterpenes	1.00277e+07	1.0057e+07	1.92933e+07	1.80306e+07	1.86006e+06	1.84149e+06	2.07285e+07	2.02973e+07	1000	1000	1000	1000	1.02093e+07	9.97377e+06	1000	1000
Sabinen	monoterpenes	1.5575e+08	1.80053e+08	1000	1000	1000	1000	3.79858e+09	3.54132e+09	1.56305e+10	1.46754e+10	9.01348e+06	4.25968e+06	9.79296e+07	6.78179e+07	1.24457e+09	7.39782e+08
beta-Pinene	monoterpenes	1000	1000	1000	1000	7.37688e+06	6.70826e+06	1000	1000	1000	1000	1000	1000	1000	1000	1000	1000
p-Menth-3-ene	monoterpenes	1000	1000	1000	1000	1000	1000	1000	1000	4.27297e+06	3.60561e+06	1000	1000	1000	1000	1000	1000
beta-Myrcene	monoterpenes	3.96992e+08	4.01757e+08	1.08819e+08	1.00319e+08	3.97397e+07	3.91333e+07	9.18802e+08	6.89904e+08	3.71844e+09	2.83713e+09	1.71957e+07	1.33905e+07	6.42146e+08	5.27731e+08	9.39937e+07	8.63626e+07
alpha-Phellandrene	monoterpenes	3.5413e+08	3.5035e+08	5.12932e+07	4.61262e+07	2.1962e+07	2.03549e+07	8.21531e+08	7.65332e+08	5.60723e+09	5.28848e+09	1.79086e+07	1.24882e+07	9.35772e+08	7.6749e+08	3.66628e+08	3.27049e+08
3-Carene	monoterpenes	1000	1000	2.30057e+07	1.76215e+07	1000	1000	1000	1000	1.14057e+09	1.0427e+09	1000	1000	1.42157e+07	1.02522e+07	1000	1000
alpha-Terpinene	monoterpenes	3.16561e+08	3.13029e+08	6.05687e+07	5.43401e+07	2.36295e+07	2.27248e+07	6.91437e+08	5.58627e+08	9.2626e+09	8.58725e+09	2.13621e+07	1.26858e+07	2.68618e+08	2.43218e+08	4.70885e+08	3.99103e+08
p-Cymene	monoterpenes	1000	1000	1000	1000	2.66741e+07	2.85023e+07	1000	1000	1000	1000	1000	1000	1000	1000	1000	1000
o-Cymene	monoterpenes	1000	1000	2.35275e+09	2.09164e+09	1000	1000	1000	1000	4.12955e+09	3.90845e+09	3.48788e+07	2.63281e+07	4.37757e+08	4.08211e+08	1.21392e+09	8.97228e+08
m-Cymene	monoterpenes	6.50196e+08	6.53639e+08	1000	1000	1000	1000	1000	1000	1000	1000	1000	1000	1000	1000	1000	1000
beta-Terpinen	monoterpenes	1000	1000	1.11701e+08	1.01394e+08	1000	1000	1000	1000	1000	1000	1000	1000	1000	1000	1000	1000
D-sylvestrene	monoterpenes	1000	1000	1000	1000	1.535e+08	1.54483e+08	1000	1000	9.15224e+09	8.30024e+09	4.01809e+07	3.13994e+07	1000	1000	1000	1000
beta-Phellandrene	monoterpenes	1000	1000	1000	1000	1000	1000	1000	1000	1000	1000	1000	1000	1.58579e+09	1.19019e+09	1000	1000
beta-Ocimene	monoterpenes	1000	1000	1000	1000	1.30763e+07	1.28693e+07	1000	1000	1000	1000	1000	1000	1000	1000	1000	1000
beta-cis-Ocimene	monoterpenes	1.73259e+08	1.68111e+08	3.30559e+07	3.00332e+07	1000	1000	1000	1000	6.70424e+07	6.66065e+07	4.68809e+06	3.67991e+06	1.02687e+08	9.77162e+07	2.83118e+07	2.33344e+07
trans-beta-Ocimene	monoterpenes	2.50434e+08	2.46461e+08	6.17954e+07	5.5239e+07	5.42863e+07	5.59163e+07	2.84694e+08	2.62935e+08	4.49282e+07	5.49689e+07	7.30732e+06	5.91713e+06	1.43853e+08	1.40489e+08	4.05673e+07	3.7723e+07
gamma-Terpinene	monoterpenes	2.96783e+08	2.90162e+08	9.60847e+07	8.07683e+07	3.03382e+07	2.99594e+07	1.21358e+09	1.15008e+09	1.23595e+10	1.13741e+10	2.4332e+07	1.32162e+07	1.28868e+08	1.17348e+08	5.25965e+08	3.82143e+08
4-Thujanol	monoterpenes	1000	1000	1000	1000	1000	1000	1000	1000	2.00029e+07	1.74666e+07	1000	1000	1000	1000	1000	1000
Isoterpinolene	monoterpenes	7.33112e+06	7.76716e+06	2.30229e+07	2.10459e+07	1.4772e+07	1.44456e+07	2.04158e+07	1.88397e+07	1.03044e+08	1.02368e+08	1000	1000	1000	1000	1.34621e+07	1.32631e+07
Terpinolene	monoterpenes	2.52867e+08	2.48198e+08	1000	1000	1000	1000	6.00545e+08	5.45658e+08	3.75716e+09	3.65685e+09	1.74895e+07	1.17593e+07	1.69421e+08	1.50352e+08	4.49104e+08	3.77597e+08
Fenchone	monoterpenes	1000	1000	1000	1000	1000	1000	1.01793e+09	1.08541e+09	1000	1000	1000	1000	1000	1000	2.94303e+07	2.34689e+07
Linalool	monoterpenes	1.23886e+08	1.31355e+08	3.70501e+08	3.20947e+08	6.6443e+07	6.12368e+07	8.99367e+08	9.2512e+08	1.28543e+08	1.22152e+08	4.98323e+07	4.05767e+07	3.73612e+08	3.51844e+08	1.96235e+08	1.89264e+08
Fenchol	monoterpenes	1000	1000	1000	1000	5.31771e+06	5.28755e+06	3.25277e+07	3.09535e+07	7.34716e+06	7.76217e+06	1000	1000	3.4036e+07	3.31443e+07	1.14188e+08	1.08884e+08
beta-Thujone	monoterpenes	1000	1000	5.02417e+06	4.781e+06	1000	1000	1000	1000	1000	1000	1000	1000	1000	1000	1000	1000
(E)-4,8-Dimethylnona-1,3,7-triene	monoterpenes	1000	1000	1000	1000	1.42577e+07	1.5557e+07	3.10729e+07	2.74974e+07	1000	1000	1000	1000	2.32945e+07	1.62577e+07	1000	1000
1R,4R-p-Mentha-2,8-dien-1-ol	monoterpenes	3.87144e+06	4.20283e+06	1000	1000	1000	1000	1000	1000	1000	1000	1000	1000	1000	1000	1000	1000
Allo-Ocimene	monoterpenes	1000	1000	1000	1000	1000	1000	1000	1000	1.3898e+07	1.33547e+07	1000	1000	1.29999e+07	1.2953e+07	1000	1000
Neo-allo-ocimene	monoterpenes	2.32355e+07	2.34135e+07	1000	1000	1000	1000	1000	1000	1000	1000	1000	1000	1000	1000	1000	1000
(-)-Alcanfor	monoterpenes	1000	1000	6.8196e+06	6.34267e+06	1000	1000	1.2506e+08	1.31737e+08	1000	1000	2.1021e+07	1.81116e+07	1.48891e+08	1.41293e+08	1.28714e+09	1.24618e+09
Isopulegol	monoterpenes	8.1465e+06	8.55306e+06	1000	1000	2.36981e+06	2.13533e+06	1.79806e+07	1.75427e+07	5.48337e+06	5.40755e+06	649416	577136	4.45911e+07	4.18108e+07	1000	1000
Camphene hydrate	monoterpenes	1000	1000	1000	1000	1000	1000	1000	1000	1000	1000	1000	1000	1000	1000	3.99573e+07	3.49844e+07
Isoborneol	monoterpenes	1000	1000	1000	1000	1000	1000	1000	1000	1000	1000	2.13516e+07	1.99234e+07	8.78391e+07	7.55454e+07	4.70483e+07	5.48518e+07
Pinocarvone	monoterpenes	1.43698e+07	1.58503e+07	5.57565e+07	5.1647e+07	1000	1000	8.14186e+07	8.84616e+07	1000	1000	1000	1000	1000	1000	1.80678e+06	1.80082e+06
endo-Borneol	monoterpenes	1000	1000	1000	1000	3.57782e+08	3.39549e+08	1000	1000	1000	1000	1000	1000	1000	1000	1000	1000
L-Borneol	monoterpenes	4.29905e+08	4.59033e+08	1000	1000	1000	1000	6.99953e+07	5.97461e+07	2.62392e+07	2.51379e+07	2.9086e+07	2.91097e+07	3.72728e+09	3.75512e+09	7.01423e+08	7.04714e+08
delta-Terpineol	monoterpenes	1000	1000	1000	1000	9.76155e+06	9.02532e+06	9.33298e+08	8.86931e+08	1000	1000	1.28341e+07	1.25171e+07	1000	1000	2.38232e+08	2.35413e+08
3-Pinanone, cis	monoterpenes	1000	1000	1000	1000	4.96827e+06	4.56918e+06	1000	1000	1000	1000	1000	1000	1000	1000	2.26838e+06	2.40713e+06
Terpinen-4-ol	monoterpenes	8.04614e+08	8.69646e+08	3.90535e+08	3.56455e+08	1.61692e+08	1.55218e+08	1.27452e+09	1.22719e+09	3.15342e+09	3.20598e+09	4.51269e+07	3.04949e+07	2.36417e+08	2.33555e+08	9.21482e+08	9.1864e+08
p-Cymen-8-ol	monoterpenes	1000	1000	1.98097e+08	1.69855e+08	1000	1000	1000	1000	1.20519e+07	1.12512e+07	1.14646e+08	1.15992e+08	1000	1000	1000	1000
Myrtenal	monoterpenes	1000	1000	3.15392e+08	2.88561e+08	1000	1000	1000	1000	1000	1000	1000	1000	5.37104e+07	5.25143e+07	1000	1000
alpha-Terpineol	monoterpenes	2.28466e+09	2.39816e+09	8.31581e+07	8.30016e+07	1.20539e+08	1.11847e+08	5.06486e+09	4.82e+09	5.37974e+08	5.12492e+08	1.16078e+08	1.12088e+08	7.60633e+08	7.30332e+08	2.97189e+09	3.00554e+09
Myrtenol	monoterpenes	1000	1000	1.82111e+08	1.68568e+08	1.32858e+07	1.20485e+07	1.59895e+08	1.62779e+08	2.2548e+06	2.98646e+06	1000	1000	1.26962e+08	1.21978e+08	1000	1000
cis-Piperitol	monoterpenes	1000	1000	1000	1000	1000	1000	1000	1000	1.17031e+07	1.0536e+07	1000	1000	1000	1000	1000	1000
Levoverbenone	monoterpenes	1000	1000	4.81495e+07	4.75445e+07	1000	1000	1000	1000	1000	1000	4.29832e+06	4.1852e+06	1000	1000	1000	1000
trans-Piperitol	monoterpenes	1000	1000	1000	1000	1000	1000	1000	1000	2.15953e+07	1.92776e+07	1000	1000	1000	1000	1000	1000
2-Pinen-4-one	monoterpenes	1000	1000	1000	1000	1000	1000	4.61297e+07	4.85031e+07	1000	1000	1000	1000	1000	1000	1000	1000
p-Menth-1-en-9-al	monoterpenes	3.15112e+07	3.57493e+07	1000	1000	1000	1000	1000	1000	1000	1000	1000	1000	7.2397e+06	7.60276e+06	1000	1000
Eucarvone	monoterpenes	1.47839e+08	1.43655e+08	1000	1000	1000	1000	1000	1000	1000	1000	1000	1000	1000	1000	1000	1000
exo-2-Hydroxycineole	monoterpenes	1000	1000	1000	1000	4.64293e+06	4.004e+06	1000	1000	1000	1000	1000	1000	1000	1000	1000	1000
2-Hydroxycineol	monoterpenes	1000	1000	1000	1000	1000	1000	5.71752e+07	5.6336e+07	1000	1000	1.24107e+06	1.23325e+06	1.81544e+07	1.72455e+07	1.19391e+08	1.17688e+08
D-Verbenone	monoterpenes	1000	1000	1000	1000	1000	1000	6.50157e+06	9.7053e+06	1000	1000	1000	1000	1000	1000	1000	1000
cis-Carveol	monoterpenes	1000	1000	1000	1000	1000	1000	5.11286e+07	4.8595e+07	1000	1000	1000	1000	1000	1000	1000	1000
cis-Geraniol	monoterpenes	1000	1000	1000	1000	1000	1000	1000	1000	1000	1000	1000	1000	1.03032e+07	1.00813e+07	1000	1000
Citronellol	monoterpenes	1000	1000	1.98502e+07	1.76551e+07	9.01013e+06	7.98186e+06	2.1092e+07	1.99892e+07	4.48143e+08	4.18835e+08	5.80309e+06	4.70105e+06	2.84643e+08	2.74115e+08	1.29242e+07	1.39597e+07
Methyl thymyl ether	monoterpenes	1000	1000	1000	1000	1000	1000	1000	1000	1000	1000	1000	1000	1000	1000	2.19387e+06	1.50868e+06
Benzaldehyde, 4-(1-methylethyl)-	monoterpenes	1000	1000	1.43905e+08	1.22968e+08	1.857e+07	1.89162e+07	9.18765e+07	9.21053e+07	9.37484e+06	8.44721e+06	1.8205e+07	1.58136e+07	3.50333e+07	3.25264e+07	8.53564e+07	8.92275e+07
Carvone	monoterpenes	1000	1000	3.13226e+07	2.82871e+07	1.90601e+07	1.8756e+07	1.36942e+08	1.38957e+08	7.19906e+06	8.06183e+06	4.6021e+06	4.17681e+06	1000	1000	1000	1000
Neral	monoterpenes	4.22978e+09	4.41921e+09	1000	1000	1000	1000	1000	1000	1000	1000	1000	1000	7.92263e+08	7.30319e+08	1000	1000
p-Menth-6-en-2-one, (S)-(+)-	monoterpenes	1000	1000	1000	1000	1000	1000	2.34911e+07	2.35453e+07	1000	1000	1000	1000	1000	1000	1000	1000
Piperitone	monoterpenes	1000	1000	1.32226e+07	1.04889e+07	2.66965e+06	2.50517e+06	4.50453e+07	4.29938e+07	2.98893e+07	2.78696e+07	1.11516e+07	1.06903e+07	2.5661e+07	2.41192e+07	8.12967e+06	8.97708e+06
2,6-Octadien-1-ol, 3,7-dimethyl-	monoterpenes	1000	1000	1000	1000	1000	1000	5.24754e+07	4.98872e+07	1000	1000	1000	1000	1000	1000	1000	1000
Geraniol	monoterpenes	1000	1000	1000	1000	1000	1000	1000	1000	7.29548e+07	6.71054e+07	3.99231e+06	3.96038e+06	2.36858e+08	2.11646e+08	1000	1000
Linalyl acetate	monoterpenes	1000	1000	1000	1000	1000	1000	1000	1000	3.28549e+07	3.05754e+07	1000	1000	1000	1000	1000	1000
Methyl citronellate	monoterpenes	1000	1000	1000	1000	1000	1000	1000	1000	4.5593e+06	4.1087e+06	1000	1000	1000	1000	1000	1000
alpha-Citral	monoterpenes	1000	1000	1000	1000	1000	1000	1000	1000	1000	1000	1000	1000	2.13653e+09	1.93127e+09	1000	1000
Bornyl acetate	monoterpenes	1000	1000	1000	1000	1000	1000	1000	1000	1000	1000	1000	1000	2.7074e+08	2.37722e+08	1000	1000
(-)-Bornyl acetate	monoterpenes	1000	1000	1000	1000	1000	1000	1000	1000	2.12842e+08	2.01683e+08	1000	1000	1000	1000	1000	1000
Citral	monoterpenes	7.45397e+09	7.46059e+09	1.54807e+07	1.11282e+07	1000	1000	1000	1000	3.97918e+06	3.76871e+06	1000	1000	1000	1000	1000	1000
Thymol	monoterpenes	1000	1000	2.20556e+08	2.10878e+08	1000	1000	1000	1000	1000	1000	1000	1000	1000	1000	1000	1000
4-Terpinenyl acetate	monoterpenes	1000	1000	1000	1000	1000	1000	1000	1000	1.19438e+08	1.03651e+08	1000	1000	1000	1000	1000	1000
Carvacrol	monoterpenes	2.7539e+07	2.82682e+07	1.98391e+08	1.93701e+08	3.70231e+06	3.52077e+06	6.53171e+07	6.11086e+07	1000	1000	1.10255e+07	1.21979e+07	1000	1000	2.09134e+07	2.15612e+07
delta-Terpineol, acetate	monoterpenes	1000	1000	1000	1000	1000	1000	3.14116e+06	3.00536e+06	1000	1000	1000	1000	1000	1000	1000	1000
trans-Geranic acid methyl ester	monoterpenes	1000	1000	1000	1000	1000	1000	1000	1000	3.39432e+07	3.13744e+07	1000	1000	1000	1000	1000	1000
alpha-Terpinyl acetate	monoterpenes	4.34496e+07	4.56944e+07	1000	1000	2.07749e+06	2.24119e+06	3.66877e+07	3.31894e+07	1.7332e+08	1.61221e+08	1000	1000	1.48152e+07	1.23131e+07	9.53637e+06	8.9774e+06
beta-Gurjunene	monoterpenes	1000	1000	1.89787e+07	1.5382e+07	4.46145e+06	5.28118e+06	3.07917e+07	2.52125e+07	4.66086e+07	4.35079e+07	1000	1000	1000	1000	1000	1000
Toluene	benzene derivatives	1.64359e+08	1.70855e+08	1.52934e+07	1.52362e+07	2.15472e+06	1.93396e+06	2.25619e+07	2.59544e+07	4.48303e+06	3.75126e+06	3.66783e+07	3.46425e+07	1.2455e+08	1.06966e+08	5.2427e+06	5.27885e+06
p-Xylene	benzene derivatives	1000	1000	6.42021e+06	4.21556e+06	1000	1000	2.91909e+06	2.90366e+06	1000	1000	1000	1000	9.87854e+07	8.19065e+07	3.15936e+06	3.17928e+06
Styrene	benzene derivatives	1000	1000	1000	1000	2.89381e+06	2.47082e+06	1000	1000	1000	1000	1000	1000	1000	1000	3.22138e+06	2.79641e+06
Phenol	benzene derivatives	1000	1000	1000	1000	4.79886e+08	4.56157e+08	1000	1000	1000	1000	1000	1000	1000	1000	1000	1000
Benzene, 1,2,3-trimethyl-	benzene derivatives	1000	1000	1.04908e+07	1.02336e+07	1000	1000	1000	1000	1000	1000	1000	1000	1000	1000	1000	1000
Phenol, 2-methyl-	benzene derivatives	1000	1000	1000	1000	1.53122e+08	1.46361e+08	1000	1000	1000	1000	1000	1000	1000	1000	1000	1000
Phenol, 3-methyl-	benzene derivatives	1000	1000	1000	1000	1000	1000	6.9143e+07	6.55593e+07	1000	1000	3.76959e+06	4.0755e+06	1000	1000	1000	1000
p-Cresol	benzene derivatives	1000	1000	1000	1000	2.94844e+08	2.94499e+08	1.37362e+07	1.22074e+07	1000	1000	1000	1000	1000	1000	1000	1000
p-Cymenene	benzene derivatives	1.37438e+09	1.76418e+09	1.1874e+09	1.18702e+09	3.4761e+07	3.43673e+07	5.05492e+08	5.06737e+08	3.18904e+08	3.09348e+08	6.76091e+08	6.67858e+08	6.20725e+08	5.96833e+08	2.92018e+08	2.68882e+08
Phenol, 2-methoxy-	benzene derivatives	7.20439e+07	7.937e+07	1000	1000	2.27492e+08	2.31164e+08	1000	1000	1000	1000	1000	1000	1000	1000	1000	1000
Phenol, 2,6-dimethyl-	benzene derivatives	1000	1000	1000	1000	1.02454e+07	1.04223e+07	1000	1000	1000	1000	1000	1000	1000	1000	1000	1000
o-Acetoxytoluene	benzene derivatives	1.444e+08	1.97485e+08	1000	1000	1000	1000	1000	1000	1000	1000	1000	1000	1000	1000	1000	1000
Phenol, 2-ethyl-	benzene derivatives	1000	1000	1000	1000	1.53465e+07	1.50331e+07	1000	1000	1000	1000	1000	1000	1000	1000	1000	1000
Benzene, 1,2-dimethoxy-	benzene derivatives	1000	1000	1000	1000	9.46481e+06	9.65765e+06	1000	1000	1000	1000	1000	1000	1000	1000	1000	1000
Phenol, 2,5-dimethyl-	benzene derivatives	1000	1000	1000	1000	7.62354e+07	7.70619e+07	1000	1000	1000	1000	1000	1000	1000	1000	1000	1000
Phenol, 3,5-dimethyl-	benzene derivatives	1000	1000	1000	1000	6.23516e+07	6.4222e+07	2.78539e+07	2.18832e+07	1000	1000	1000	1000	1000	1000	1000	1000
Phenol, 2,3-dimethyl-	benzene derivatives	1000	1000	1000	1000	4.25769e+07	4.21473e+07	1000	1000	1000	1000	1000	1000	1000	1000	1000	1000
Estragole	benzene derivatives	3.32578e+07	3.13799e+07	1000	1000	4.03194e+07	4.41842e+07	1000	1000	8.78714e+07	8.20894e+07	5.49303e+07	3.62627e+07	5.04379e+07	4.6835e+07	1.34829e+08	1.22535e+08
Phenol, 2-(1-methylethyl)-	benzene derivatives	1000	1000	1000	1000	1000	1000	1000	1000	1000	1000	1.47862e+07	1.27417e+07	1000	1000	1000	1000
Phenol, 2,3,5-trimethyl-	benzene derivatives	1000	1000	1000	1000	6.43418e+06	6.7917e+06	1000	1000	1000	1000	1000	1000	1000	1000	1000	1000
Anethole	benzene derivatives	1.88606e+09	1.92816e+09	1.45119e+08	1.09275e+08	2.12578e+08	2.26786e+08	3.89513e+08	3.62913e+08	1000	1000	5.28223e+08	4.06041e+08	2.03403e+08	1.80921e+08	3.28883e+08	3.26984e+08
Safrole	benzene derivatives	1000	1000	1000	1000	1000	1000	1000	1000	2.34959e+09	2.31558e+09	2.46445e+07	1.15333e+07	1000	1000	1000	1000
Phenol, 4-ethyl-2-methoxy-	benzene derivatives	1000	1000	1000	1000	1.25721e+07	1.23507e+07	6.34165e+06	6.00976e+06	1000	1000	1000	1000	1000	1000	1000	1000
1,2,3-Trimethoxybenzene	benzene derivatives	1000	1000	1000	1000	7.39325e+06	7.19261e+06	8.62545e+07	7.998e+07	1000	1000	1000	1000	1000	1000	1000	1000
Phenol, 2,6-dimethoxy-	benzene derivatives	2.97058e+08	3.66083e+08	1000	1000	1.73819e+08	1.81235e+08	1000	1000	1000	1000	1000	1000	1000	1000	1000	1000
Phenol, 2-methoxy-4-propyl-	benzene derivatives	1000	1000	1000	1000	3.55176e+07	3.58676e+07	1000	1000	1000	1000	1000	1000	1000	1000	1000	1000
Benzenebutanal, gamma,4-dimethyl-	benzene derivatives	1000	1000	1000	1000	1000	1000	1000	1000	1000	1000	1.9373e+07	2.38472e+07	1000	1000	1000	1000
Benzene, 1,2,3-trimethoxy-5-methyl-	benzene derivatives	3.22437e+06	3.15768e+06	1000	1000	2.26389e+07	2.24389e+07	3.99983e+07	2.50744e+07	1000	1000	1000	1000	1000	1000	1000	1000
cis-Methyl isoeugenol	benzene derivatives	1000	1000	1000	1000	1000	1000	1000	1000	1.50706e+08	1.39129e+08	1000	1000	1000	1000	1000	1000
trans-Methylisoeugenol	benzene derivatives	1000	1000	1000	1000	1000	1000	1000	1000	8.86651e+09	8.43752e+09	1000	1000	1000	1000	1000	1000
Myristicin	benzene derivatives	1000	1000	1000	1000	1000	1000	1000	1000	6.42464e+08	6.2079e+08	1000	1000	1000	1000	1000	1000
Elemicin	benzene derivatives	1000	1000	1000	1000	1000	1000	1000	1000	2.35916e+09	2.12558e+09	8.06904e+06	2.69302e+06	1000	1000	1000	1000
Methoxyeugenol	benzene derivatives	1000	1000	1000	1000	1000	1000	1000	1000	1.49812e+06	1.39037e+06	1000	1000	1000	1000	1000	1000
4,4'-Dimethylbiphenyl	benzene derivatives	1000	1000	5.92483e+07	5.52818e+07	1000	1000	1000	1000	1000	1000	1000	1000	1000	1000	1000	1000
Isoelemicin	benzene derivatives	1000	1000	1000	1000	1000	1000	1000	1000	1.11887e+08	1.04978e+08	1000	1000	1000	1000	1000	1000
(-)-Xanthorrhizol	benzene derivatives	1000	1000	1000	1000	1000	1000	1000	1000	1000	1000	2.01122e+08	1.92149e+08	4.90102e+07	3.77693e+07	1000	1000
Ethane, 1,2-diphenoxy-	benzene derivatives	1000	1000	1000	1000	1000	1000	1.351e+07	1.55807e+07	1000	1000	1000	1000	1.60711e+07	1.36929e+07	1000	1000
Acetic acid, methyl ester	esters	1000	1000	1000	1000	1000	1000	1000	1000	772716	723552	1000	1000	1000	1000	1000	1000
Methyl isovalerate	esters	1000	1000	1000	1000	1000	1000	1000	1000	1000	1000	1000	1000	1000	1000	1.58156e+07	1.34802e+07
Propanoic acid, 2-methylpropyl ester	esters	1000	1000	1000	1000	1000	1000	1000	1000	1000	1000	1000	1000	1000	1000	1.42804e+06	898126
1-Butanol, 2-methyl-, acetate	esters	1000	1000	1000	1000	6.4668e+06	6.41937e+06	1000	1000	1000	1000	1000	1000	1000	1000	2.71412e+06	1.63502e+06
Isobutyl isobutyrate	esters	1000	1000	1000	1000	1000	1000	1000	1000	1000	1000	1000	1000	1000	1000	1.96894e+08	1.19191e+08
Butanoic acid, 2-methylpropyl ester	esters	1000	1000	1000	1000	1000	1000	1000	1000	1000	1000	1000	1000	1000	1000	3.62501e+07	2.38414e+07
Isobutyl 2-methylbutanoate	esters	1000	1000	1000	1000	1000	1000	1000	1000	1000	1000	1000	1000	1000	1000	1.33362e+08	7.73406e+07
Isobutyl isovalerate	esters	1000	1000	1000	1000	1000	1000	1000	1000	1000	1000	1000	1000	1000	1000	5.49439e+07	3.2149e+07
Isobutyric acid, isopentyl ester	esters	1000	1000	1000	1000	1000	1000	1000	1000	1000	1000	1000	1000	1000	1000	6.92159e+07	2.78937e+07
2-Heptanol, acetate	esters	1000	1000	1000	1000	1000	1000	1000	1000	1000	1000	1000	1000	2.30377e+07	1.88262e+07	1000	1000
Isoamyl butanoate	esters	1000	1000	1000	1000	1000	1000	1000	1000	1000	1000	1000	1000	1000	1000	2.23988e+07	1.32811e+07
Butanoic acid, 2-methylbutyl ester	esters	1000	1000	1000	1000	1000	1000	1000	1000	1000	1000	1000	1000	1000	1000	4.28244e+07	2.66353e+07
Isobutyl tiglate	esters	1000	1000	1000	1000	1000	1000	1000	1000	1000	1000	1000	1000	1000	1000	3.18264e+06	2.29392e+06
iso-Amyl 2-methyl butyrate	esters	1000	1000	1000	1000	1000	1000	1000	1000	1000	1000	1000	1000	1000	1000	7.76633e+07	4.79232e+07
2-Methylbutyl 2-methylbutanoate	esters	1000	1000	1000	1000	1000	1000	1000	1000	1000	1000	1000	1000	1000	1000	4.88186e+07	2.80001e+07
2-Methylbutyl isovalerate	esters	1000	1000	1000	1000	1000	1000	1000	1000	1000	1000	1000	1000	1000	1000	2.50164e+07	1.47748e+07
Acetic acid, octyl ester	esters	1000	1000	1000	1000	1.34943e+07	1.52287e+07	1000	1000	1000	1000	1000	1000	1000	1000	1000	1000
Fenchyl acetate	esters	1000	1000	1000	1000	1000	1000	1000	1000	1000	1000	1000	1000	1000	1000	2.07101e+08	1.52787e+08
Hexanoic acid, 2-methylbutyl ester	esters	1000	1000	1000	1000	1000	1000	1000	1000	1000	1000	1000	1000	1000	1000	1.23608e+07	9.34676e+06
Acetic acid, 2-phenylethyl ester	esters	1000	1000	1000	1000	1000	1000	1000	1000	1000	1000	1000	1000	1000	1000	4.20597e+08	4.42604e+08
Benzenepropanoic acid, methyl ester	esters	1000	1000	1000	1000	2.90574e+07	3.09309e+07	1000	1000	1000	1000	1000	1000	1000	1000	1.52473e+07	1.59931e+07
Benzoic acid, 2-methylpropyl ester	esters	1000	1000	1000	1000	1000	1000	1000	1000	1000	1000	1000	1000	1000	1000	3.46551e+08	3.43109e+08
Citronellol acetate	esters	1000	1000	1000	1000	1000	1000	1000	1000	1.81856e+09	1.71892e+09	1.1468e+07	2.00679e+06	1.01676e+08	8.28128e+07	1000	1000
Nerol acetate	esters	1000	1000	1000	1000	1000	1000	2.2177e+08	1.92112e+08	2.59289e+07	2.47577e+07	1000	1000	1000	1000	1000	1000
Geranyl acetate	esters	2.22336e+08	2.34842e+08	1000	1000	1000	1000	1000	1000	9.00006e+08	8.60185e+08	1000	1000	3.46418e+08	2.93148e+08	1000	1000
(E)-2-Decenyl acetate	esters	2.27193e+07	2.37544e+07	1000	1000	1000	1000	1000	1000	1000	1000	1000	1000	1000	1000	1000	1000
Acetic acid, decyl ester	esters	1000	1000	1000	1000	4.88127e+06	4.69754e+06	1000	1000	1000	1000	1000	1000	1000	1000	1000	1000
Methyl tetradecanoate	esters	1000	1000	1000	1000	1000	1000	1000	1000	4.71991e+06	4.3805e+06	1000	1000	1000	1000	1000	1000
Hexadecanoic acid, methyl ester	esters	7.48493e+06	7.79783e+06	9.24961e+06	9.8585e+06	7.90054e+06	8.27432e+06	6.23883e+06	8.71811e+06	1000	1000	1000	1000	1.8292e+07	1.30344e+07	5.80714e+06	6.39948e+06
Tetradecanoic acid, 10,13-dimethyl-, methyl ester	esters	1000	1000	1000	1000	1000	1000	1000	1000	1000	1000	3.8183e+06	1.96047e+06	1000	1000	1000	1000
Sulfur dioxide	others	1000	1000	1000	1000	8.28075e+07	6.45059e+07	1000	1000	1000	1000	1000	1000	1000	1000	1000	1000
Propanal, 2-methyl-	aldehydes	1000	1000	2.52037e+06	2.82056e+06	1000	1000	893114	972972	1000	1000	1.28868e+06	1.17244e+06	1000	1000	1000	1000
Methacrolein	aldehydes	1000	1000	2.03805e+06	1.8963e+06	1000	1000	3.68392e+06	5.03474e+06	1000	1000	1.68187e+06	1.69342e+06	1000	1000	1000	1000
Butanal, 3-methyl-	aldehydes	1000	1000	352908	343567	396325	490557	648284	892609	1000	1000	1000	1000	1000	1000	1000	1000
Butanal, 2-methyl-	aldehydes	1000	1000	1000	1000	415516	447322	1.01887e+06	1.1011e+06	1000	1000	1000	1000	1000	1000	1000	1000
2-Butenal, 2-ethyl-	aldehydes	1000	1000	1000	1000	1000	1000	1000	1000	1000	1000	1000	1000	2.33659e+06	2.21389e+06	1000	1000
2-Butenal, 2-methyl-	aldehydes	1000	1000	3.27592e+06	3.32882e+06	1000	1000	1000	1000	1000	1000	1000	1000	1000	1000	1000	1000
2-Butenal, 3-methyl-	aldehydes	1000	1000	8.65837e+06	7.84555e+06	1000	1000	1000	1000	1000	1000	1000	1000	1000	1000	1000	1000
Hexanal	aldehydes	5.12815e+06	5.09349e+06	2.03756e+06	2.00492e+06	7.10092e+06	7.58152e+06	1.56513e+06	1.89845e+06	1000	1000	2.0853e+06	1.86228e+06	1000	1000	1.74648e+06	1.71786e+06
Heptanal	aldehydes	2.15932e+06	2.27867e+06	1000	1000	1000	1000	1000	1000	1000	1000	1000	1000	1000	1000	1000	1000
Benzaldehyde	aldehydes	1.45914e+07	1.34143e+07	8.25649e+07	8.14151e+07	1.47894e+08	1.85319e+08	6.00176e+07	6.26233e+07	1000	1000	1.25633e+07	1.17952e+07	4.08287e+07	4.05954e+07	1.12344e+08	1.2864e+08
Octanal	aldehydes	4.89615e+07	5.23783e+07	1000	1000	2.67687e+06	3.21315e+06	1000	1000	1000	1000	1000	1000	1000	1000	1000	1000
Benzeneacetaldehyde	aldehydes	1000	1000	1.2207e+07	1.17445e+07	2.04117e+07	1.9402e+07	1000	1000	1000	1000	1000	1000	1000	1000	1000	1000
5-Heptenal, 2,6-dimethyl-	aldehydes	1000	1000	1000	1000	1000	1000	1000	1000	1000	1000	1000	1000	7.64447e+06	6.85714e+06	1000	1000
2-Octenal, (E)-	aldehydes	6.42619e+08	7.05652e+08	1000	1000	1000	1000	1000	1000	1000	1000	1000	1000	4.90075e+06	4.62343e+06	1000	1000
Nonanal	aldehydes	3.39997e+06	4.66605e+06	1000	1000	9.169e+06	1.17177e+07	1000	1000	1000	1000	1000	1000	1000	1000	1000	1000
alpha-Campholenal	aldehydes	1.19123e+08	1.30898e+08	2.28959e+07	2.00673e+07	1000	1000	1.58033e+07	1.67223e+07	1000	1000	1000	1000	1.23463e+07	1.24549e+07	9.52109e+06	9.35984e+06
Lilac aldehyde A	aldehydes	1000	1000	1000	1000	1000	1000	1000	1000	1000	1000	1000	1000	5.14297e+06	4.91781e+06	1000	1000
alpha-Thujenal	aldehydes	1000	1000	3.6102e+07	3.3142e+07	1000	1000	1000	1000	1000	1000	1000	1000	1000	1000	1000	1000
4-Decenal, (E)-	aldehydes	1.29592e+08	1.36323e+08	1000	1000	1000	1000	1000	1000	1000	1000	1000	1000	1000	1000	1000	1000
Decanal	aldehydes	1.40395e+07	1.37114e+07	1000	1000	3.30178e+06	4.15603e+06	1000	1000	1000	1000	1000	1000	2.32827e+06	2.37632e+06	1000	1000
Isoxylaldehyde	aldehydes	1000	1000	1000	1000	1000	1000	1000	1000	1000	1000	1.4829e+07	1.38524e+07	1000	1000	1000	1000
2-Decenal, (E)-	aldehydes	4.84581e+09	4.99457e+09	1000	1000	1000	1000	1000	1000	1000	1000	1000	1000	4.24089e+06	3.58857e+06	1000	1000
Perillal	aldehydes	1000	1000	3.16567e+07	2.70066e+07	1000	1000	1000	1000	1000	1000	1000	1000	1000	1000	1000	1000
2,4-Decadienal, (E,E)-	aldehydes	1.59709e+08	1.61858e+08	1000	1000	1000	1000	1000	1000	1000	1000	1000	1000	1000	1000	1000	1000
Mesitaldehyde	aldehydes	2.2936e+07	2.26436e+07	1000	1000	1000	1000	1000	1000	1000	1000	1000	1000	1000	1000	1000	1000
Indane-4-carboxaldehyde	aldehydes	6.58746e+09	6.85961e+09	1000	1000	1000	1000	1000	1000	1000	1000	1000	1000	1000	1000	1000	1000
2-Dodecenal	aldehydes	1.51733e+08	1.48258e+08	1000	1000	1000	1000	1000	1000	1000	1000	1000	1000	1000	1000	1000	1000
2,4-Dodecadienal, (E,E)-	aldehydes	4.17718e+07	4.15105e+07	1000	1000	1000	1000	1000	1000	1000	1000	1000	1000	1000	1000	1000	1000
2-Tridecenal, (E)-	aldehydes	9.92396e+06	1.09535e+07	1000	1000	1000	1000	1000	1000	1000	1000	1000	1000	1000	1000	1000	1000
(E)-Tetradec-2-enal	aldehydes	1.17459e+07	1.42923e+07	1000	1000	1000	1000	1000	1000	1000	1000	1000	1000	1000	1000	1000	1000
Ethanol	alcohols	2.98058e+06	2.94131e+06	3.10109e+06	3.40348e+06	2.89097e+06	2.36051e+06	1000	1000	1.50567e+06	1.32795e+06	7.11242e+06	6.57031e+06	2.75484e+08	2.46945e+08	3.39129e+06	2.5703e+06
3-Buten-2-ol, 2-methyl-	alcohols	1.80656e+07	1.69373e+07	3.63859e+06	3.7729e+06	1000	1000	1000	1000	1000	1000	748904	686612	1.91484e+07	1.95862e+07	1000	1000
1-Penten-3-ol	alcohols	1000	1000	1000	1000	1000	1000	1000	1000	1000	1000	1000	1000	2.50088e+06	2.2597e+06	1000	1000
2-Butanol, 3-methyl-	alcohols	1000	1000	1.08643e+08	9.68794e+07	1000	1000	1000	1000	1000	1000	1000	1000	1000	1000	1000	1000
1-Butanol, 3-methyl-	alcohols	1000	1000	1.12905e+06	1.09384e+06	1000	1000	1000	1000	729713	483336	1000	1000	1000	1000	2.52362e+06	2.73752e+06
1-Butanol, 2-methyl-	alcohols	1.98271e+06	2.17383e+06	3.10552e+06	3.03146e+06	2.1257e+06	1.93223e+06	1000	1000	1000	1000	1000	1000	1000	1000	2.46307e+06	2.62994e+06
DL-2,3-Butanediol	alcohols	1000	1000	1000	1000	1000	1000	1000	1000	1000	1000	1000	1000	5.5092e+07	7.39786e+07	1000	1000
2,3-Butanediol	alcohols	1000	1000	4.24303e+07	2.312e+07	1000	1000	1000	1000	1000	1000	1000	1000	4.25937e+07	6.12289e+07	1000	1000
1-Hexanol	alcohols	2.12914e+06	2.46734e+06	1000	1000	1000	1000	1000	1000	1000	1000	1000	1000	1000	1000	1000	1000
2-Heptanol	alcohols	7.12639e+06	8.15222e+06	3.1015e+07	2.88923e+07	8.52355e+07	8.10545e+07	1000	1000	1000	1000	1.31168e+07	9.60924e+06	4.70413e+08	4.07711e+08	1.87406e+06	2.1832e+06
1-Heptanol	alcohols	2.94482e+06	3.13536e+06	1.25478e+07	1.12767e+07	1000	1000	1000	1000	1000	1000	1000	1000	1000	1000	1000	1000
1-Octen-3-ol	alcohols	1000	1000	1000	1000	7.50989e+06	7.24915e+06	1000	1000	1000	1000	1000	1000	1000	1000	1000	1000
5-Hepten-2-ol, 6-methyl-	alcohols	1000	1000	1000	1000	1000	1000	1000	1000	1000	1000	1.28699e+07	1.15749e+07	1000	1000	1000	1000
2-Octanol	alcohols	1000	1000	1000	1000	1000	1000	1000	1000	1000	1000	9.13327e+06	7.70563e+06	1000	1000	1000	1000
1-Hexanol, 2-ethyl-	alcohols	1000	1000	1.6651e+07	1.54918e+07	4.12086e+07	3.15201e+07	1000	1000	1000	1000	7.82112e+06	8.00467e+06	1000	1000	1000	1000
Benzenemethanol, alpha-methyl-	alcohols	1000	1000	6.47424e+07	6.45105e+07	1000	1000	1000	1000	1000	1000	1000	1000	1000	1000	1000	1000
1-Octanol	alcohols	1000	1000	1000	1000	1.36975e+07	1.37253e+07	3.31566e+06	3.605e+06	1000	1000	1000	1000	2.8527e+06	2.71208e+06	1000	1000
2-Nonanol	alcohols	8.1141e+06	8.6473e+06	1000	1000	2.53064e+07	2.37745e+07	9.63361e+07	9.70819e+07	1000	1000	2.53362e+08	2.18156e+08	2.37183e+08	2.16299e+08	1000	1000
Phenylethyl Alcohol	alcohols	1000	1000	1000	1000	1000	1000	1000	1000	1000	1000	1000	1000	1000	1000	2.39927e+08	2.23333e+08
L-Pinocarveol	alcohols	7.55398e+06	7.73825e+06	1.87394e+07	1.8078e+07	2.41322e+06	2.32469e+06	1.44452e+07	1.43209e+07	1000	1000	1000	1000	6.60766e+06	6.91831e+06	1000	1000
2-Decanol	alcohols	1000	1000	1000	1000	1000	1000	1000	1000	1000	1000	2.60492e+07	2.4268e+07	1000	1000	1000	1000
(Z)-4-Decen-1-ol	alcohols	1000	1000	1000	1000	3.6132e+07	3.43234e+07	1000	1000	1000	1000	1000	1000	1000	1000	1000	1000
p-Cymen-7-ol	alcohols	1000	1000	1000	1000	1000	1000	5.16245e+07	4.96441e+07	5.62478e+06	4.79802e+06	1000	1000	2.01739e+07	1.71917e+07	3.63392e+07	3.94068e+07
2-Undecanol	alcohols	1000	1000	1000	1000	9.93997e+06	8.23765e+06	1000	1000	1000	1000	2.55394e+07	2.78187e+07	5.67929e+07	5.14153e+07	1000	1000
1,3-Pentanediol, 2,2,4-trimethyl-, 1-isobutyrate	alcohols	1000	1000	1000	1000	5.24848e+06	2.48776e+06	1000	1000	1000	1000	1000	1000	1000	1000	1000	1000
delta-Cadinol	alcohols	1000	1000	1000	1000	1.97048e+06	1.91572e+06	1.60686e+07	1.22543e+07	1.75622e+06	1.66776e+06	1000	1000	1000	1000	1000	1000
Bergamotol, Z-alpha-trans-	alcohols	1000	1000	1000	1000	1000	1000	4.63981e+06	3.96809e+06	1000	1000	1000	1000	1000	1000	2.92795e+07	3.68825e+07
E,E-Farnesal	alcohols	2.6331e+06	3.92469e+06	1000	1000	1000	1000	1000	1000	1000	1000	1000	1000	1000	1000	1000	1000
Acetone	ketones	4.98136e+07	5.60879e+07	3.96e+07	4.29813e+07	1.61067e+08	1.44027e+08	1.79407e+07	1.90735e+07	1.02277e+08	7.39738e+07	4.07451e+07	4.13558e+07	2.30172e+07	1.75441e+07	3.82616e+06	7.91397e+07
2-Propanone, 1-hydroxy-	ketones	1000	1000	2.54584e+07	2.18945e+07	1000	1000	1000	1000	1000	1000	1000	1000	1000	1000	1000	1000
2-Heptanone	ketones	1000	1000	1000	1000	1000	1000	1000	1000	1000	1000	1000	1000	5.23223e+07	4.1493e+07	1000	1000
5-Hepten-2-one, 6-methyl-	ketones	4.3918e+07	4.7969e+07	1.60281e+08	1.51938e+08	4.37618e+06	4.36436e+06	1000	1000	1000	1000	6.25077e+06	4.76761e+06	2.46288e+08	2.31458e+08	1.12606e+08	1.14277e+08
Acetophenone	ketones	1000	1000	1.26935e+08	1.23369e+08	2.27946e+08	2.31366e+08	6.94015e+07	7.16158e+07	1000	1000	1000	1000	5.76408e+07	4.93741e+07	9.34993e+07	9.3057e+07
2-Nonanone	ketones	3.72173e+07	4.28583e+07	1000	1000	1000	1000	1.36239e+07	1.4687e+07	1000	1000	1000	1000	1000	1000	1000	1000
1,4-Dimethyl-delta-3-tetrahydroacetophenone	ketones	1000	1000	6.04079e+06	5.81711e+06	1000	1000	5.24673e+06	5.2411e+06	1000	1000	1000	1000	1000	1000	1000	1000
Sabina ketone	ketones	1000	1000	1.96701e+07	1.95048e+07	1000	1000	1000	1000	1000	1000	1000	1000	1000	1000	1000	1000
Ethanone, 1-(2-hydroxyphenyl)-	ketones	1000	1000	1000	1000	1000	1000	1000	1000	1000	1000	1.06492e+07	1.08536e+07	1000	1000	1000	1000
Ethanone, 1-(3-methylphenyl)-	ketones	1000	1000	2.00018e+08	1.84829e+08	1000	1000	1000	1000	1000	1000	1000	1000	1000	1000	1000	1000
Ethanone, 1-(4-methylphenyl)-	ketones	1000	1000	1000	1000	1000	1000	1.30302e+08	1.35279e+08	1000	1000	7.87504e+08	7.36424e+08	3.87378e+07	3.73585e+07	1.49073e+07	1.46206e+07
2-Decanone	ketones	1000	1000	1000	1000	1000	1000	1000	1000	1000	1000	2.69047e+07	1.79406e+07	1000	1000	1000	1000
2-Butanone, 4-phenyl-	ketones	1000	1000	3.28025e+07	3.10249e+07	1000	1000	1000	1000	1000	1000	1000	1000	1000	1000	3.14963e+08	3.33306e+08
4-Methyleneisophorone	ketones	1000	1000	1.17324e+07	1.08485e+07	1000	1000	1000	1000	1000	1000	1000	1000	1000	1000	1000	1000
(Z)-Undec-6-en-2-one	ketones	1000	1000	1000	1000	1000	1000	1000	1000	1000	1000	6.69485e+06	5.05407e+06	7.01862e+06	6.02007e+06	1000	1000
2-Undecanone	ketones	2.21781e+07	2.25725e+07	1000	1000	7.52235e+06	7.97344e+06	6.74261e+06	7.53207e+06	1000	1000	1.52292e+08	1.18013e+08	6.33446e+08	5.43481e+08	4.58107e+06	4.48703e+06
Acetocinnamone	ketones	2.67303e+06	2.43811e+06	1000	1000	1000	1000	1000	1000	1000	1000	1000	1000	1000	1000	1000	1000
Piperitenone	ketones	1000	1000	1000	1000	1000	1000	1000	1000	1000	1000	5.30613e+07	5.39786e+07	1000	1000	4.84803e+06	5.12787e+06
2-Dodecanone	ketones	1000	1000	1000	1000	1000	1000	1000	1000	1000	1000	1.39677e+07	1.31259e+07	1000	1000	1000	1000
aR-Turmerone	ketones	1000	1000	1000	1000	1000	1000	1000	1000	1000	1000	6.73365e+09	7.01526e+09	7.22912e+07	6.20847e+07	1000	1000
Acetic acid	acids	1.3726e+08	1.47785e+08	5.73439e+08	4.44921e+08	2.47281e+08	2.25344e+08	1.45588e+08	1.38365e+08	1.62338e+08	1.23743e+08	1000	1000	3.78003e+08	2.68096e+08	5.90587e+07	1.20106e+08
Propanoic acid	acids	1000	1000	1.40392e+07	1.13397e+07	1.49258e+07	1.5138e+07	1000	1000	1000	1000	1000	1000	1.92952e+07	1.43705e+07	1000	1000
Propanoic acid, 2-methyl-	acids	1000	1000	1000	1000	5.50143e+06	5.31133e+06	1000	1000	1000	1000	1000	1000	5.97542e+06	4.07776e+06	1000	1000
Isobutyric acid	acids	1000	1000	4.06819e+07	4.00251e+07	1000	1000	1000	1000	1000	1000	1000	1000	1000	1000	1000	1000
Butanoic acid	acids	1000	1000	1000	1000	2.05837e+07	2.19763e+07	1000	1000	1000	1000	1000	1000	2.94296e+07	2.17359e+07	1000	1000
Butanoic acid, 3-methyl-	acids	1000	1000	9.05112e+07	9.06264e+07	2.42877e+07	2.09556e+07	1000	1000	1000	1000	1000	1000	2.01757e+07	1.41454e+07	1000	1000
Butanoic acid, 2-methyl-	acids	1000	1000	2.88173e+07	3.07429e+07	2.15755e+07	1.99882e+07	1000	1000	1000	1000	1000	1000	1.17136e+07	9.26959e+06	1000	1000
2-Butenoic acid, 3-methyl-	acids	1000	1000	1000	1000	1000	1000	1000	1000	1000	1000	8.18621e+07	7.79923e+07	1000	1000	1000	1000
Pentanoic acid	acids	1.85469e+07	2.14411e+07	1000	1000	1000	1000	1000	1000	1000	1000	1000	1000	1000	1000	1000	1000
Hexanoic acid	acids	1000	1000	7.70303e+07	7.83609e+07	1.42873e+07	1.3782e+07	1000	1000	1000	1000	1.09136e+07	1.16189e+07	1.24588e+08	1.20982e+08	1000	1000
Octanoic acid	acids	1.76464e+08	1.82205e+08	1000	1000	1000	1000	1000	1000	1000	1000	1000	1000	1000	1000	1000	1000
Geranic acid	acids	2.97408e+08	4.00556e+08	1000	1000	1000	1000	1000	1000	1000	1000	1000	1000	1000	1000	1000	1000
2,4-Dimethylfuran	furans	1000	1000	4.62933e+06	3.90453e+06	1000	1000	1000	1000	1000	1000	1000	1000	1000	1000	1000	1000
2,2-Dimethyl-3(2H)-furanone	furans	1000	1000	1000	1000	1000	1000	1000	1000	1000	1000	244884	227646	1000	1000	1000	1000
3-Furaldehyde	furans	1000	1000	1000	1000	1000	1000	1000	1000	1000	1000	1000	1000	1000	1000	3.81434e+07	4.83913e+07
2-n-Butyl furan	furans	9.29628e+06	1.06557e+07	1000	1000	1000	1000	1000	1000	1000	1000	1000	1000	1000	1000	1000	1000
2(5H)-Furanone, 5,5-dimethyl-	furans	5.37505e+06	5.78993e+06	1.29568e+07	1.27456e+07	1000	1000	1000	1000	1000	1000	2.64199e+06	2.34513e+06	5.89565e+06	6.69209e+06	1000	1000
Furan, 2-butyltetrahydro-	furans	1000	1000	1000	1000	9.89311e+06	9.4916e+06	1000	1000	1000	1000	1000	1000	1000	1000	1000	1000
Furan, 2-hexyl-	furans	1.69456e+08	1.70804e+08	1000	1000	1000	1000	1000	1000	1000	1000	1000	1000	1000	1000	1000	1000
3-Methyl-2-(2-methyl-2-butenyl)-furan	furans	7.69243e+07	7.84994e+07	1000	1000	1000	1000	1.09558e+07	1.06066e+07	1000	1000	1000	1000	6.08539e+07	4.5452e+07	1000	1000
Dill ether	furans	1000	1000	1000	1000	1000	1000	3.4223e+07	3.41481e+07	1.52563e+07	1.44762e+07	1000	1000	1000	1000	2.91863e+07	2.94426e+07
2-n-Octylfuran	furans	2.37524e+08	2.23558e+08	1000	1000	1000	1000	1000	1000	1000	1000	1000	1000	1000	1000	1000	1000
Pentadecane	alkanes	1000	1000	1000	1000	5.33025e+06	5.11456e+06	1000	1000	1000	1000	1000	1000	1000	1000	1000	1000
Hexadecane	alkanes	5.30655e+06	5.40006e+06	1000	1000	6.02569e+06	5.6458e+06	1000	1000	1.02571e+06	844204	1000	1000	1000	1000	1000	1000
Heptadecane	alkanes	4.42081e+06	4.44907e+06	1000	1000	6.26865e+06	5.40335e+06	4.47612e+06	4.27026e+06	1.14511e+06	973895	1000	1000	1.00372e+07	7.35801e+06	5.24356e+06	4.45251e+06
Octadecane	alkanes	2.52792e+06	3.38218e+06	1000	1000	3.90886e+06	3.24821e+06	2.63463e+06	2.95268e+06	1000	1000	1000	1000	7.49484e+06	5.06335e+06	4.38962e+06	3.01774e+06
Nonadecane	alkanes	1.1267e+06	1.52778e+06	1000	1000	1.89057e+06	1.704e+06	3.6815e+06	3.87802e+06	1000	1000	1000	1000	4.00159e+06	2.90886e+06	3.05884e+06	1.61783e+06
Eicosane	alkanes	1000	1000	1.91778e+06	1.61621e+06	1.39216e+06	1.35822e+06	2.23038e+06	3.36323e+06	1000	1000	848759	674425	1000	1000	2.2134e+06	1.22861e+06
1,3-Pentadiene, 2-methyl-, (E)-	others	1000	1000	1000	1000	1000	1000	2.81902e+06	3.63262e+06	1000	1000	1000	1000	1000	1000	1000	1000
2.2,5-Dihydrotoluene	others	2.34091e+08	2.33446e+08	2.54556e+06	2.34025e+06	1000	1000	7.70438e+06	8.47778e+06	1000	1000	1.18766e+06	1.20703e+06	5.15415e+07	4.895e+07	2.48662e+06	2.51945e+06
1,3-Cycloheptadiene	others	5.63772e+06	5.55175e+06	1000	1000	1000	1000	1000	1000	1000	1000	1000	1000	1000	1000	1000	1000
2-Methyl-2-heptene	others	1000	1000	1000	1000	1000	1000	1000	1000	1000	1000	1000	1000	1.01742e+07	8.98276e+06	1000	1000
3-Heptene, 4-methyl-	others	1000	1000	1000	1000	1000	1000	1000	1000	1000	1000	1.0771e+06	995114	1000	1000	1000	1000
2,4-Hexadiene, 2,5-dimethyl-	others	1000	1000	1000	1000	1000	1000	1000	1000	1000	1000	1000	1000	2.3924e+06	2.48933e+06	1000	1000
Cyclopentanone, 2-methyl-	others	1000	1000	1.37121e+06	1.27178e+06	1000	1000	1000	1000	1000	1000	1000	1000	1000	1000	1000	1000
Cyclopentanone, 3-methyl-	others	1000	1000	2.44194e+06	2.53944e+06	1000	1000	1000	1000	1000	1000	1000	1000	1000	1000	1000	1000
Butanoic acid, 2-methyl-, ethyl ester	others	1000	1000	1000	1000	1000	1000	1000	1000	1000	1000	1000	1000	1000	1000	627277	401770
3-Hexen-2-one, 5-methyl-	others	1000	1000	1.11894e+06	1.21618e+06	1000	1000	1000	1000	1000	1000	1000	1000	1000	1000	1000	1000
p-Fluoroethylbenzene	others	1000	1000	2.68726e+06	2.50746e+06	1000	1000	1000	1000	1000	1000	1000	1000	1000	1000	1000	1000
Cyclofenchene	others	1000	1000	1000	1000	1000	1000	1000	1000	2.81478e+07	2.51254e+07	1000	1000	1000	1000	4.0168e+06	2.1539e+06
5-Hexen-2-one, 5-methyl-3-methylene-	others	1000	1000	1.34088e+06	1.26909e+06	1000	1000	1.73195e+06	1.8403e+06	1000	1000	1.03615e+06	1.03129e+06	1000	1000	1000	1000
Thiophene, 3,4-dimethyl-	others	1000	1000	3.5985e+06	3.2098e+06	1000	1000	1000	1000	1000	1000	1000	1000	1000	1000	1000	1000
Methyl 2-hydroxy-3-methylbutanoate	others	1000	1000	9.91699e+06	9.68733e+06	1000	1000	1000	1000	1000	1000	1000	1000	1000	1000	1.08737e+07	1.31084e+07
3-Methylcyclopentyl acetate	others	1000	1000	6.64303e+06	5.75442e+06	1000	1000	1000	1000	1000	1000	1.08545e+06	1.10912e+06	1000	1000	1000	1000
2-Bornene	others	1000	1000	1000	1000	1000	1000	8.18475e+06	7.0727e+06	1000	1000	1000	1000	1000	1000	5.40519e+06	2.89777e+06
Bicyclo[2.2.1]hept-2-ene, 2,7,7-trimethyl-	others	1000	1000	1000	1000	1000	1000	1000	1000	4.29092e+07	3.86749e+07	1000	1000	1000	1000	1000	1000
Butanoic acid, 3-hydroxy-, ethyl ester	others	1000	1000	5.85064e+06	7.00858e+06	1000	1000	1000	1000	1000	1000	1000	1000	1000	1000	1000	1000
2-Thujene	others	1000	1000	2.40138e+07	1.93511e+07	1000	1000	1000	1000	1000	1000	1000	1000	1000	1000	1000	1000
2,3-Dehydro-1,8-cineole	others	1.1632e+08	1.24629e+08	1000	1000	1000	1000	1000	1000	1000	1000	1000	1000	1000	1000	1000	1000
Pentanoic acid, 2-hydroxy-4-methyl-, methyl ester	others	1000	1000	4.154e+07	4.29551e+07	1000	1000	1000	1000	1000	1000	1000	1000	1000	1000	1000	1000
Benzene, (ethoxymethyl)-	others	5.32001e+08	5.17921e+08	1000	1000	1000	1000	1000	1000	1000	1000	1000	1000	1000	1000	1000	1000
2-Cyclopenten-1-one, 3,4,5-trimethyl-	others	1000	1000	1.81093e+07	1.70702e+07	1000	1000	1000	1000	1000	1000	1000	1000	1000	1000	1000	1000
Eucalyptol	others	3.54443e+09	4.0315e+09	1000	1000	2.26338e+08	2.27326e+08	8.45767e+09	8.98497e+09	3.10886e+07	2.87466e+07	5.66507e+07	4.26936e+07	7.24784e+08	6.21575e+08	3.23044e+09	2.81943e+09
Indane	others	1.61105e+07	1.54159e+07	1000	1000	1000	1000	1000	1000	1000	1000	1000	1000	1000	1000	1000	1000
2-Cyclopenten-1-one, 2,3-dimethyl-	others	1000	1000	1000	1000	1.69629e+07	1.6538e+07	1000	1000	1000	1000	1000	1000	1000	1000	1000	1000
2(3H)-Furanone, 5-ethenyldihydro-5-methyl-	others	1000	1000	1.56777e+07	1.49607e+07	1000	1000	1000	1000	1000	1000	1000	1000	1000	1000	1000	1000
p-Mentha-3,8-diene	others	1000	1000	1000	1000	1000	1000	1.39955e+07	1.24159e+07	1.52691e+07	1.37863e+07	1000	1000	1000	1000	3.78519e+06	3.61575e+06
Linalool oxide	others	2.79232e+07	3.65171e+07	8.80203e+07	8.79456e+07	1.4166e+07	1.28791e+07	2.38609e+07	2.22596e+07	1000	1000	1.47304e+06	1.26243e+06	7.12388e+07	8.37416e+07	5.35994e+06	5.62663e+06
Benzene, 1-methyl-3-(1-methylethenyl)-	others	1000	1000	4.39495e+07	4.72735e+07	1000	1000	6.00558e+06	5.98542e+06	1000	1000	1000	1000	1000	1000	1000	1000
Benzene, 1-ethenyl-3,5-dimethyl-	others	1000	1000	1000	1000	3.4761e+07	3.43687e+07	1000	1000	1000	1000	1000	1000	1000	1000	1000	1000
trans-Linalool oxide (furanoid)	others	1000	1000	6.07657e+07	5.99928e+07	1000	1000	1000	1000	1000	1000	1000	1000	1000	1000	1000	1000
2-Nonanone, 3-(hydroxymethyl)-	others	1000	1000	1000	1000	1000	1000	1000	1000	1000	1000	4.36995e+07	2.99947e+07	2.52944e+08	2.27757e+08	1000	1000
Benzoic acid, methyl ester	others	1000	1000	1000	1000	1000	1000	1000	1000	1000	1000	1000	1000	1000	1000	8.1231e+06	7.86709e+06
1,5,7-Octatrien-3-ol, 3,7-dimethyl-	others	1000	1000	3.24782e+07	2.89968e+07	1000	1000	6.49953e+07	7.4526e+07	1000	1000	1000	1000	1000	1000	1000	1000
Bicyclo[2.2.1]heptane, 2-methoxy-1,7,7-trimethyl-	others	1000	1000	1000	1000	1000	1000	1000	1000	1000	1000	1000	1000	1.91274e+07	1.63284e+07	1000	1000
p-Mentha-1,5,8-triene	others	2.04926e+08	2.16063e+08	1000	1000	1000	1000	2.92775e+07	3.07439e+07	4.06224e+07	3.67318e+07	1000	1000	2.10614e+07	2.01479e+07	1000	1000
iso-Amyl isovalerate	others	1000	1000	1000	1000	1000	1000	1000	1000	1.97572e+07	1.8623e+07	1000	1000	1000	1000	1000	1000
6-Methyl-3,5-heptadiene-2-one	others	1000	1000	3.58198e+08	3.29474e+08	1000	1000	1000	1000	1000	1000	8.83972e+06	7.46604e+06	1000	1000	1000	1000
2,6,6-Trimethylcyclohexa-1,4-dienecarbaldehyde	others	2.64185e+08	2.60003e+08	1000	1000	1000	1000	1000	1000	1000	1000	1000	1000	1.74404e+07	1.69431e+07	1000	1000
cis-2-p-Menthen-1-ol	others	1000	1000	1000	1000	1000	1000	1000	1000	9.44436e+06	8.7143e+06	1000	1000	1000	1000	1000	1000
4-Acetyl-1-methylcyclohexene	others	1000	1000	1000	1000	1000	1000	1000	1000	1000	1000	7.81363e+06	6.87886e+06	1000	1000	1000	1000
Cosmene	others	1.04953e+08	1.12832e+08	6.07212e+06	5.01537e+06	1000	1000	1.34436e+07	1.35248e+07	4.27755e+07	3.83512e+07	2.38355e+06	2.28566e+06	1.50897e+07	1.46501e+07	9.95403e+06	9.14445e+06
beta-Pinone	others	1000	1000	6.09464e+07	5.75162e+07	8.171e+06	7.56531e+06	1000	1000	1000	1000	1.63656e+07	9.83712e+06	1000	1000	1000	1000
p-Menth-3-en-1-ol	others	1000	1000	1000	1000	1000	1000	1000	1000	8.88649e+06	8.7523e+06	1000	1000	1000	1000	1000	1000
(+)-2-Bornanone	others	1000	1000	1000	1000	1.4182e+08	1.3967e+08	1000	1000	1000	1000	1000	1000	1000	1000	1000	1000
(E)-p-2-Menthen-1-ol	others	1000	1000	1000	1000	1000	1000	1000	1000	1.13159e+07	1.05377e+07	1000	1000	1000	1000	1000	1000
Indan, 4-methyl-	others	4.06246e+07	3.93646e+07	1000	1000	1000	1000	1000	1000	1000	1000	1000	1000	1000	1000	1000	1000
6-Octenal, 7-methyl-3-methylene-	others	1.38001e+08	1.45118e+08	1000	1000	1000	1000	1000	1000	1000	1000	1000	1000	1.61071e+07	1.4669e+07	1000	1000
(S)-cis-Verbenol	others	1000	1000	1000	1000	1000	1000	5.24558e+06	4.84576e+06	1000	1000	1000	1000	1000	1000	1000	1000
6-Octenal, 3,7-dimethyl-, (S)-	others	1000	1000	1000	1000	1000	1000	1000	1000	1000	1000	1000	1000	2.40702e+07	2.03214e+07	1000	1000
Isothujol	others	1000	1000	6.05336e+07	5.45992e+07	1000	1000	1000	1000	1000	1000	1000	1000	1000	1000	1000	1000
p-Mentha-1,5-dien-8-ol	others	1.07329e+09	1.2581e+09	2.74336e+07	2.43357e+07	1000	1000	1000	1000	1000	1000	1000	1000	1.00299e+08	1.06345e+08	1000	1000
Naphthalene	others	1000	1000	1000	1000	1.40193e+07	1.49522e+07	1000	1000	1000	1000	1000	1000	1000	1000	1000	1000
trans-2-Caren-4-ol	others	1.16177e+08	1.21526e+08	1000	1000	1000	1000	1000	1000	1000	1000	1000	1000	1000	1000	1000	1000
Phenol, 2-methoxy-3-methyl-	others	1000	1000	1000	1000	1.42959e+07	1.39774e+07	1000	1000	1000	1000	1000	1000	1000	1000	1000	1000
Cyclohexene, 3,5,5-trimethyl-	others	1000	1000	9.893e+06	9.48891e+06	1000	1000	1000	1000	1000	1000	1000	1000	1000	1000	1000	1000
Crypton	others	1000	1000	2.98773e+07	2.87044e+07	1000	1000	1000	1000	9.11437e+06	7.97898e+06	1000	1000	7.53019e+07	7.50923e+07	1000	1000
3,6-Octadienal, 3,7-dimethyl-	others	1.13923e+08	1.13956e+08	1000	1000	1000	1000	1000	1000	1000	1000	1000	1000	1000	1000	1000	1000
2-Methoxy-5-methylphenol	others	1000	1000	1000	1000	1.76474e+08	1.78475e+08	1000	1000	1000	1000	1000	1000	1000	1000	1000	1000
Benzofuran, 4,7-dimethyl-	others	1000	1000	1000	1000	1000	1000	1000	1000	1000	1000	8.2051e+06	7.13738e+06	1000	1000	1000	1000
2-Oxabicyclo[2.2.2]octan-6-one, 1,3,3-trimethyl-	others	1000	1000	1000	1000	1000	1000	1000	1000	1000	1000	1000	1000	1000	1000	2.79227e+07	2.96673e+07
8,9-Dehydrothymol	others	1000	1000	1000	1000	1000	1000	1000	1000	1000	1000	8.2315e+06	8.68305e+06	1000	1000	1000	1000
Ethanone, 1-(2,4-dimethylphenyl)-	others	1000	1000	1.73443e+07	1.50871e+07	1000	1000	1000	1000	1000	1000	1000	1000	1000	1000	1000	1000
Grandlure II	others	1000	1000	1000	1000	1000	1000	2.0647e+07	2.2959e+07	1000	1000	1000	1000	1000	1000	1000	1000
trans-Carveol	others	1000	1000	2.08163e+07	1.84729e+07	1000	1000	4.48163e+07	4.27772e+07	1000	1000	1000	1000	1000	1000	1000	1000
3,9-Epoxy-1-p-menthene	others	1000	1000	1000	1000	1000	1000	1000	1000	1000	1000	2.42433e+06	2.18484e+06	1000	1000	1000	1000
3,5-Dimethylpyrazole-1-methanol	others	8.17089e+07	8.16584e+07	1000	1000	1000	1000	1000	1000	1000	1000	1000	1000	1000	1000	1000	1000
3-exo-Hydroxy-1,8-cineole	others	1000	1000	1000	1000	1000	1000	8.85523e+06	9.7569e+06	1000	1000	1000	1000	1000	1000	4.35857e+07	4.60945e+07
Benzene, 1,4-dimethoxy-2-methyl-	others	1000	1000	1000	1000	1.87307e+07	1.86373e+07	1000	1000	1000	1000	1000	1000	1000	1000	1000	1000
Thymoquinone	others	1000	1000	1000	1000	1000	1000	4.92049e+07	5.10908e+07	1000	1000	1000	1000	1000	1000	1000	1000
cis-Anethole	others	1000	1000	1000	1000	1000	1000	1000	1000	1000	1000	5.02109e+06	3.53485e+06	1000	1000	1000	1000
Isopentyl hexanoate	others	1000	1000	1000	1000	1000	1000	1000	1000	1000	1000	1000	1000	1000	1000	7.74219e+06	6.18737e+06
Carvenone	others	1000	1000	1.61007e+07	1.46526e+07	1000	1000	2.97418e+06	3.65241e+06	1000	1000	1000	1000	1000	1000	4.91077e+06	4.95645e+06
alpha-Terpinen-7-al	others	1000	1000	1.80821e+07	1.63678e+07	1000	1000	1000	1000	1000	1000	1000	1000	1000	1000	1000	1000
Dodecane, 2,6,11-trimethyl-	others	1000	1000	1000	1000	1000	1000	2.04267e+07	1.2884e+07	1000	1000	1000	1000	1000	1000	1000	1000
Valeric anhydride	others	1000	1000	1000	1000	1000	1000	1000	1000	1000	1000	1000	1000	1000	1000	1.25016e+08	1.17982e+08
p-Mentha-1(7),8(10)-dien-9-ol	others	1000	1000	1000	1000	1000	1000	1000	1000	1000	1000	4.25142e+06	4.63041e+06	1000	1000	1000	1000
Indole	others	1000	1000	1000	1000	2.89454e+07	3.16879e+07	1000	1000	1000	1000	1000	1000	1000	1000	1000	1000
Isoascaridol	others	1000	1000	4.64844e+07	3.89842e+07	1000	1000	1.50186e+07	1.75182e+07	1000	1000	1000	1000	1000	1000	1.06701e+07	1.07458e+07
Methyl cis-cinnamate	others	1000	1000	1000	1000	6.69802e+07	6.88465e+07	1000	1000	1000	1000	1000	1000	1000	1000	1000	1000
Phenol, 2-ethyl-4,5-dimethyl-	others	1000	1000	1000	1000	1000	1000	1000	1000	1000	1000	150257	2.98525e+06	462667	197917	347401	317295
1-Cyclohexanone, 2-methyl-2-(3-methyl-2-oxobutyl)	others	1000	1000	1000	1000	1000	1000	1000	1000	1000	1000	1000	1000	1.52687e+07	1.53115e+07	1000	1000
2-Methyl-6-propylphenol	others	4.28104e+06	3.8649e+06	1000	1000	1000	1000	1000	1000	1000	1000	1000	1000	1000	1000	1000	1000
Myrtenyl acetate	others	1000	1000	1000	1000	1000	1000	3.38637e+07	3.08262e+07	1000	1000	1000	1000	1.92425e+07	1.67442e+07	1000	1000
Dodecane, 4,6-dimethyl-	others	1000	1000	1000	1000	2.42038e+06	2.937e+06	1000	1000	1000	1000	1000	1000	1000	1000	1000	1000
1H-Inden-5-ol, 2,3-dihydro-	others	1.17893e+08	1.36746e+08	1000	1000	1000	1000	1000	1000	1000	1000	1000	1000	1000	1000	1000	1000
2,5-Dimethoxyethylbenzene	others	1000	1000	1000	1000	9.23683e+06	9.48267e+06	1000	1000	1000	1000	1000	1000	1000	1000	1000	1000
p-Mentha-1,4-dien-7-ol	others	1000	1000	7.68339e+06	7.38553e+06	1000	1000	8.15329e+06	8.17201e+06	1.41912e+07	1.24169e+07	1000	1000	1000	1000	1000	1000
delta-EIemene	others	1000	1000	1000	1000	1000	1000	5.37077e+07	4.31297e+07	1.33467e+07	1.18178e+07	2.92412e+06	2.05514e+06	5.25069e+07	3.75287e+07	4.17209e+06	2.564e+06
Tricycloekasantalal	others	1000	1000	2.10165e+07	1.6868e+07	1000	1000	1000	1000	1000	1000	1000	1000	1000	1000	1000	1000
Carveol acetate	others	1000	1000	1000	1000	1000	1000	2.11849e+07	1.76477e+07	1000	1000	1000	1000	1000	1000	1000	1000
1H-Imidazole, 2-ethyl-	others	2.94652e+08	3.00893e+08	1000	1000	1000	1000	1000	1000	1000	1000	1000	1000	1000	1000	1000	1000
exo-2-Hydroxycineole acetate	others	4.59416e+07	4.86514e+07	1000	1000	1000	1000	1000	1000	1000	1000	1000	1000	1000	1000	2.89175e+06	3.33153e+06
Eugenol	others	4.01565e+07	4.18754e+07	4.3831e+08	4.03494e+08	1.35226e+08	1.34567e+08	3.52109e+08	3.06066e+08	7.16189e+07	6.77615e+07	3.21501e+07	3.56857e+07	8.93361e+08	8.04531e+08	2.06366e+08	2.17109e+08
2-Undecenal	others	1.93277e+06	2.17061e+06	1000	1000	1000	1000	1000	1000	1000	1000	1000	1000	1000	1000	1000	1000
isoledene	others	1000	1000	1000	1000	1000	1000	1000	1000	1000	1000	1000	1000	1000	1000	7.74089e+06	9.47315e+06
(+)-Sativen	others	1000	1000	1000	1000	1000	1000	1000	1000	1000	1000	1000	1000	1000	1000	1.40677e+07	8.83946e+06
Methyl cinnamate	others	1000	1000	1000	1000	4.80797e+09	4.88653e+09	1000	1000	1000	1000	1000	1000	1000	1000	1000	1000
beta-Patchoulene	others	1000	1000	1000	1000	1000	1000	7.77066e+06	5.19872e+06	8.59171e+06	8.03511e+06	1000	1000	1.96079e+07	1.53095e+07	1000	1000
Isobutyl phenylacetate	others	1000	1000	1000	1000	1000	1000	1000	1000	1000	1000	1000	1000	1000	1000	1.49295e+07	1.4819e+07
9-Decen-1-yl acetate	others	1000	1000	1000	1000	8.15619e+07	8.05166e+07	1000	1000	1000	1000	1000	1000	1000	1000	1000	1000
2-epi-alpha-Funebrene	others	1.05333e+07	1.14193e+07	1000	1000	1000	1000	3.02338e+07	2.43622e+07	1000	1000	2.34663e+07	2.25351e+07	5.20687e+07	4.0738e+07	1000	1000
n-Decanoic acid	others	2.54025e+07	2.78237e+07	1000	1000	1000	1000	1000	1000	1000	1000	1000	1000	1000	1000	1000	1000
beta-Phenylethyl isobutyrate	others	1000	1000	1000	1000	1000	1000	1000	1000	1000	1000	1000	1000	1000	1000	1.13896e+09	1.15799e+09
Benzenepropanol, alpha-methyl-, acetate	others	1000	1000	1000	1000	1000	1000	1000	1000	1000	1000	1000	1000	1000	1000	1.60655e+08	1.63965e+08
3,5-Heptadienal, 2-ethylidene-6-methyl-	others	7.19213e+07	6.63951e+07	1000	1000	1000	1000	1000	1000	1000	1000	1000	1000	1000	1000	1000	1000
1-Tetradecene	others	5.026e+07	5.32425e+07	1000	1000	1000	1000	1000	1000	1000	1000	1000	1000	1000	1000	1000	1000
Di-epi-alpha-cedrene	others	1000	1000	1000	1000	1000	1000	1000	1000	1000	1000	1.61132e+08	1.70915e+08	1000	1000	1000	1000
beta-Maaliene	others	1000	1000	1000	1000	7.00113e+06	5.47793e+06	5.87212e+07	5.14921e+07	1000	1000	1000	1000	1000	1000	1000	1000
Methyleugenol	others	1000	1000	1000	1000	2.2736e+07	2.24083e+07	4.00067e+07	2.50744e+07	1.52697e+10	1.59323e+10	1.43849e+08	4.51026e+07	2.56249e+07	2.15335e+07	1.40383e+07	1.4288e+07
5-Hepten-2-one, 7-phenyl-	others	1.55712e+08	1.64142e+08	1000	1000	1000	1000	1000	1000	1000	1000	1000	1000	1000	1000	1000	1000
(+)-Acora-3,7(14)-diene	others	1000	1000	1000	1000	1000	1000	1000	1000	1000	1000	2.34453e+07	2.19992e+07	1000	1000	1000	1000
beta-Longipinene	others	1000	1000	1000	1000	1000	1000	1000	1000	1000	1000	1000	1000	5.68971e+07	4.53505e+07	1000	1000
Phenetole, p-tert-butyl-	others	1000	1000	1.09077e+07	1.00145e+07	1000	1000	1000	1000	1000	1000	1000	1000	1000	1000	1000	1000
gamma-Elemene	others	8.76226e+06	8.14582e+06	1000	1000	886768	2.59667e+06	6.34112e+07	4.97139e+07	1000	1000	1000	1000	1.7597e+08	1.46864e+08	1000	1000
trans-2-Decenoic acid	others	7.15143e+06	9.06419e+06	1000	1000	1000	1000	1000	1000	1000	1000	1000	1000	1000	1000	1000	1000
trans-alpha-Bergamotene	others	1000	1000	1000	1000	1000	1000	4.47808e+08	3.25391e+08	1000	1000	1.19966e+08	7.8243e+07	2.31706e+08	1.78026e+08	1.91528e+09	1.53581e+09
Acenaphthylene	others	7.4445e+06	7.45821e+06	1000	1000	1000	1000	1000	1000	1000	1000	1000	1000	1000	1000	1000	1000
beta-Phenylethyl butyrate	others	1000	1000	1000	1000	1000	1000	1000	1000	1000	1000	1000	1000	1000	1000	2.11778e+08	2.18922e+08
gamma-Patchoulene	others	1000	1000	1000	1000	1000	1000	1000	1000	1000	1000	1000	1000	1000	1000	2.02122e+08	1.58677e+08
Isoeugenol	others	1000	1000	1000	1000	1000	1000	1000	1000	1000	1000	1000	1000	5.98276e+08	6.6609e+08	1000	1000
3,5-Dimethoxy-4-hydroxytoluene	others	1000	1000	1000	1000	6.02327e+07	5.48037e+07	1000	1000	1000	1000	1000	1000	1000	1000	1000	1000
Prezizaene	others	1000	1000	2.51565e+08	1.74733e+08	1000	1000	1000	1000	1000	1000	1000	1000	1000	1000	1000	1000
epi-beta-Santalene	others	1000	1000	1000	1000	1000	1000	2.25725e+08	1.71878e+08	1000	1000	1000	1000	1000	1000	2.18235e+08	1.71065e+08
4,4-Dimethyl-3-(3-methylbut-3-enylidene)-2-methylenebicyclo[4.1.0]heptane	others	1000	1000	1.42704e+08	1.14333e+08	1000	1000	1000	1000	1000	1000	1000	1000	1000	1000	1000	1000
Aromadendrene, dehydro-	others	1000	1000	1.63825e+08	9.96743e+07	1000	1000	1000	1000	1000	1000	1000	1000	1000	1000	1000	1000
alpha-Elemene	others	1000	1000	1000	1000	1000	1000	7.78239e+07	5.07658e+07	1000	1000	1000	1000	1000	1000	1000	1000
cis-Muurola-4(15),5-diene	others	1000	1000	1000	1000	1000	1000	1.52161e+08	1.13004e+08	1.74567e+08	1.66247e+08	1000	1000	1000	1000	1000	1000
alpha-Amorphene	others	1000	1000	1000	1000	7.68641e+06	8.68927e+06	1000	1000	1000	1000	1000	1000	1000	1000	1.55371e+08	1.28351e+08
gamma-Muurolene	others	1000	1000	1000	1000	2.73424e+07	3.15501e+07	2.82478e+08	1.92255e+08	1.39197e+08	1.30179e+08	1000	1000	1.108e+09	8.865e+08	2.77665e+08	2.13144e+08
trans-2-Dodecen-1-ol	others	2.74426e+07	3.51763e+07	1000	1000	1000	1000	1000	1000	1000	1000	1000	1000	1000	1000	1000	1000
4-epi-alpha-Acoradiene	others	1000	1000	1000	1000	1000	1000	4.87035e+08	4.05945e+08	1000	1000	1000	1000	1000	1000	1000	1000
Phenethyl 2-methylbutyrate	others	1000	1000	1000	1000	1000	1000	1000	1000	1000	1000	1000	1000	1000	1000	8.08125e+08	8.522e+08
Naphthalene, 1,2,4a,5,6,8a-hexahydro-4,7-dimethyl-1-(1-methylethyl)-	others	1000	1000	1000	1000	6.03616e+06	6.52342e+06	9.22498e+07	6.15635e+07	1000	1000	1000	1000	1000	1000	1000	1000
Bicyclogermacren	others	1000	1000	1000	1000	1000	1000	1.76317e+08	1.36618e+08	1000	1000	1000	1000	1000	1000	1000	1000
Eremophila-1(10),8,11-triene	others	1000	1000	2.33592e+09	2.16313e+09	1000	1000	1000	1000	1000	1000	1000	1000	1000	1000	1000	1000
Phenol, 2,5-di-tert-butyl-	others	1000	1000	1000	1000	1.41744e+07	9.71435e+06	1000	1000	1000	1000	1000	1000	1000	1000	1000	1000
beta-Curcumene	others	1000	1000	1000	1000	1000	1000	4.98972e+08	4.45172e+08	1000	1000	7.64173e+08	7.63128e+08	1000	1000	1000	1000
(+)-Cycloisolongifol-5-ol	others	1000	1000	1000	1000	1000	1000	1000	1000	1000	1000	1000	1000	1000	1000	5.56638e+06	4.90362e+06
Cubenene	others	1.7893e+08	1.76375e+08	1.35462e+08	1.01301e+08	3.44248e+07	3.42827e+07	1000	1000	2.20082e+08	2.07006e+08	1000	1000	5.97351e+07	5.30805e+07	1000	1000
6S,10R-Dimethylbicyclo[4.4.0]decan-1-en3-one	others	1000	1000	6.23086e+07	6.21366e+07	1000	1000	1000	1000	1000	1000	1000	1000	1000	1000	1000	1000
5-tert-Butylpyrogallol	others	1000	1000	1000	1000	3.19544e+07	2.71504e+07	1000	1000	1000	1000	1000	1000	1000	1000	1000	1000
Isomintlactone	others	1.19181e+07	2.51052e+07	1000	1000	1000	1000	1000	1000	1000	1000	1000	1000	1000	1000	1000	1000
alpha-Panasinsene	others	1000	1000	4.58751e+07	3.29163e+07	1000	1000	1000	1000	1000	1000	1000	1000	1000	1000	3.87789e+08	3.55752e+08
beta-Sesquiphellandrene	others	1000	1000	1000	1000	1000	1000	5.19041e+08	4.23995e+08	1000	1000	2.17724e+09	1.95118e+09	5.0527e+09	4.89442e+09	1000	1000
beta-Vatirenene	others	1000	1000	8.85888e+07	8.84266e+07	1000	1000	1000	1000	1000	1000	1000	1000	1000	1000	1000	1000
Diepicedrene-1-oxide	others	1000	1000	3.35156e+07	2.7871e+07	1000	1000	1000	1000	1000	1000	1000	1000	1000	1000	1000	1000
alpha-Calacorene	others	1.59463e+08	1.47313e+08	9.06141e+08	7.51226e+08	8.42959e+07	9.18479e+07	6.91141e+08	5.40769e+08	1.4575e+08	1.3595e+08	2.11272e+07	1.91199e+07	7.96128e+08	7.27213e+08	1.14606e+09	1.1132e+09
gamma-Dehydro-ar-himachalene	others	1000	1000	7.63902e+07	6.5196e+07	1000	1000	1000	1000	1000	1000	1000	1000	1000	1000	6.83454e+06	6.15965e+06
Cadala-1(10),3,8-triene	others	1000	1000	2.13703e+07	1.89479e+07	1000	1000	1000	1000	1000	1000	1000	1000	1000	1000	4.001e+07	3.74024e+07
beta-Calacorene	others	165659	527742	2.58458e+07	2.3225e+07	103286	195468	7.97577e+06	7.58662e+06	5.49602e+06	4.37755e+06	5.36939e+07	5.40237e+07	2.0066e+07	1.75027e+07	1000	1000
(E,E)-4,8,12-Trimethyl-1,3,7,11-tridecatetraene	others	1000	1000	1000	1000	1000	1000	1.81321e+07	1.70106e+07	1000	1000	1000	1000	1000	1000	1000	1000
Furopelargone A	others	1000	1000	2.77075e+07	3.34719e+07	1000	1000	1000	1000	1000	1000	1000	1000	1000	1000	1000	1000
beta-Copaen-4alpha-ol	others	1000	1000	1000	1000	1000	1000	1000	1000	1000	1000	1000	1000	5.71925e+07	5.1302e+07	1000	1000
Isoaromadendrene epoxide	others	1000	1000	1000	1000	3.00118e+06	2.26074e+06	1000	1000	1000	1000	1000	1000	1000	1000	1000	1000
Epiglobulol	others	1000	1000	1.60675e+07	1.493e+07	2.6898e+06	2.38668e+06	1000	1000	1000	1000	1000	1000	1000	1000	2.04738e+06	2.30541e+06
Humulene epoxide II	others	1000	1000	1.72274e+08	1.22372e+08	1000	1000	1000	1000	1000	1000	1000	1000	1000	1000	5.42447e+06	5.11062e+06
beta-Elemenone	others	1000	1000	1000	1000	1000	1000	1000	1000	1000	1000	9.5079e+07	1.00838e+08	1000	1000	1000	1000
trans-2-Dodecen-1-ol, acetate	others	6.8283e+07	7.21646e+07	1000	1000	1000	1000	1000	1000	1000	1000	1000	1000	1000	1000	1000	1000
alpha-Corocalene	others	1.46856e+07	1.31995e+07	6.30734e+07	5.18735e+07	1.22403e+07	1.2718e+07	1.1828e+08	9.39934e+07	1.26889e+07	1.21339e+07	1.02292e+07	9.82202e+06	7.74728e+07	6.77948e+07	1.18804e+08	1.17962e+08
Di-epi-1,10-cubenol	others	2.06863e+07	2.35974e+07	3.32136e+07	3.18273e+07	1.6096e+07	1.37436e+07	1000	1000	3.9025e+06	3.89332e+06	1000	1000	1000	1000	5.99798e+07	6.73306e+07
Dill apiol	others	1000	1000	1000	1000	2.36185e+07	2.08287e+07	1000	1000	4.12405e+06	4.14917e+06	1000	1000	1000	1000	1000	1000
Widdrol	others	1000	1000	1000	1000	1000	1000	1000	1000	1000	1000	1000	1000	1000	1000	1.23793e+07	1.31457e+07
Methane, di-p-tolyl-	others	1000	1000	1000	1000	1000	1000	1000	1000	1000	1000	1000	1000	2.49142e+07	2.27544e+07	1000	1000
Caryophylla-4(12),8(13)-dien-5alpha-ol	others	1000	1000	6.96172e+07	6.47818e+07	1000	1000	1000	1000	1000	1000	1000	1000	1000	1000	1.70058e+07	1.80695e+07
beta-Acorenol	others	2.68252e+07	3.44317e+07	1000	1000	1000	1000	1000	1000	1000	1000	1000	1000	1000	1000	1000	1000
2-epi-alpha-Cedren-3-one	others	1000	1000	1000	1000	1000	1000	1000	1000	1000	1000	5.29793e+07	5.03678e+07	1000	1000	1000	1000
1-Octanone, 1-(2-thienyl)-	others	1000	1000	1000	1000	1000	1000	1000	1000	1000	1000	1000	1000	1000	1000	8.38453e+06	8.99118e+06
4-(1,5-Dimethylhex-4-enyl)cyclohex-2-enone	others	1000	1000	1000	1000	1000	1000	1000	1000	1000	1000	2.477e+08	2.43381e+08	1.99036e+07	1.50527e+07	1000	1000
Cedren-13-ol, 8-	others	1000	1000	1000	1000	1000	1000	1000	1000	1000	1000	1000	1000	1.58977e+07	1.33211e+07	1000	1000
ent-Germacra-4(15),5,10(14)-trien-1beta-ol	others	1000	1000	1000	1000	1000	1000	1000	1000	1000	1000	3.50603e+08	3.76419e+08	8.21808e+07	6.42677e+07	1000	1000
(Z)-Nuciferol	others	1000	1000	1000	1000	1000	1000	1000	1000	1000	1000	4.24882e+07	4.39657e+07	9.76372e+07	7.08685e+07	1000	1000
Phenol, 2-(1-phenylethyl)-	others	1000	1000	6.3368e+07	5.85268e+07	1000	1000	1000	1000	1000	1000	1000	1000	1000	1000	5.90742e+06	6.0327e+06
Carbofuran	others	1000	1000	1.25236e+08	1.35896e+08	1000	1000	1000	1000	1000	1000	1000	1000	1000	1000	1000	1000
Oplopanone	others	1000	1000	2.58542e+07	3.25007e+07	1000	1000	1000	1000	1000	1000	1000	1000	1000	1000	1000	1000
2-Penten-1-ol, 2-methyl-5-(2-methyl-3-methylenebicyclo[2.2.1]hept-2-yl)-, [1S-[1alpha,2alpha(E),4alpha]]-	others	1000	1000	1000	1000	1000	1000	1000	1000	1000	1000	1000	1000	1000	1000	3.25927e+06	3.93658e+06
7-Isopropenyl-1,4a-dimethyl-4,4a,5,6,7,8-hexahydro-3H-naphthalen-2-one	others	1000	1000	4.21355e+07	4.31959e+07	1000	1000	1.17627e+06	1.23848e+06	1000	1000	7.64812e+06	6.87302e+06	1000	1000	1000	1000
beta-(Z)-Curcumen-12-ol	others	1000	1000	1000	1000	1000	1000	1000	1000	1000	1000	1000	1000	5.10023e+07	3.68171e+07	1000	1000
15-Hydroxy-alpha-muurolene	others	1000	1000	1000	1000	1000	1000	1000	1000	1000	1000	1000	1000	1000	1000	2.3229e+06	2.75414e+06
Lanceol, cis	others	1000	1000	1000	1000	1000	1000	1000	1000	1000	1000	1000	1000	1.45245e+07	9.78054e+06	1000	1000
Aristolone	others	1000	1000	5.86872e+07	6.4445e+07	1000	1000	1000	1000	1000	1000	1000	1000	1000	1000	1000	1000
(E)-Atlantone	others	1000	1000	1000	1000	1000	1000	1000	1000	1000	1000	4.02757e+08	4.10925e+08	1000	1000	1000	1000
2(1H)Naphthalenone, 3,5,6,7,8,8a-hexahydro-4,8a-dimethyl-6-(1-methylethenyl)-	others	1000	1000	1.1499e+07	1.32634e+07	1000	1000	1000	1000	1000	1000	1000	1000	1000	1000	1000	1000
Avocadenofuran	others	501696	709941	1000	1000	1000	1000	1000	1000	1000	1000	1000	1000	1000	1000	1000	1000
Ambrial	others	1000	1000	1000	1000	1000	1000	1000	1000	1000	1000	7.18662e+06	7.84174e+06	1000	1000	1000	1000
5-Hydroxycalamenene	others	1000	1000	1000	1000	1000	1000	1000	1000	1000	1000	1000	1000	1000	1000	1.14376e+07	1.23188e+07
(Z)-Isovalencenal	others	1000	1000	1.18379e+08	1.32121e+08	1000	1000	1000	1000	1000	1000	1000	1000	1000	1000	1000	1000
(E)-Nuciferyl acetate	others	1000	1000	1000	1000	1000	1000	1000	1000	1000	1000	1000	1000	3.36614e+06	2.33708e+06	1000	1000
Dihydrocostunolide	others	1000	1000	7.34209e+06	8.36857e+06	1000	1000	1000	1000	1000	1000	1000	1000	1000	1000	1000	1000
Gerany-p-cymene	others	1000	1000	655472	706308	1.15371e+06	273865	1000	1000	1000	1000	1000	1000	1000	1000	1000	1000
