# Supplementary material for: Widely Targeted Volatilomics and Metabolomics Analysis Reveal the Metabolic Composition and Diversity of Zingiberaceae Plants
Source: Metabolites. 2023 May 27;13(6):700. doi: 10.3390/metabo13060700 (PMC10301730; doi:10.3390/metabo13060700)
Supplement: Supplementary file 1 [file metabolites-13-00700-s001.zip › Supplement Table S2.xlsx]

## Sheet: Sheet1
Table S2. Metabolic signals in Zingiberaceae pMetabolic signals in Zingiberaceae plants detected by LC-MS-based targeted
Compound Name	CLASS	AT-1	AT-2	AV-1	AV-2	AH-1	AH-2	ATG-1	ATG-2	MF-1	MF-2	CL-1	CL-2	ZO-1	ZO-2	AO-1	AO-2
LysoPC 18:1	lipids	4.8405e+08	3.81776e+08	1306323497	1218087361	2.70272e+08	3.90396e+08	5.685e+08	6.07967e+08	4.43922e+07	5.21339e+07	4.99277e+08	5.60523e+08	1.21457e+08	1.04079e+08	4.68394e+08	5.47167e+08
LysoPC 16:0	lipids	7.94907e+08	7.00397e+08	1100339279	1041004259	2.30333e+08	3.01476e+08	5.48204e+08	597480848	2.11703e+07	2.60799e+07	1075176361	1086324474	8.70197e+08	6.839e+08	1419047800	1709986432
LysoPC 18:3	lipids	467168214	4.07931e+08	536582497	4.83896e+08	4.15819e+07	6.02828e+07	3.34447e+08	3.4124e+08	2.88677e+06	3.1943e+06	109164873	1.12823e+08	1.27985e+08	1.02682e+08	1.93474e+08	2.42733e+08
LysoPC 18:2	lipids	7.65922e+08	6.57432e+08	5.1088e+08	5.39921e+08	4.49521e+08	5.85285e+08	8.64826e+08	9.63002e+08	2.21203e+07	2.78977e+07	1549505439	1618113670	1125994497	8.9458e+08	1665353109	1867972997
GPCho 36:2	lipids	2.35337e+08	2.04649e+08	4.32129e+08	5.0812e+08	332328595	319727483	1.84715e+08	1.83774e+08	9.5695e+06	9.77713e+06	4.0681e+07	5.03296e+07	2.06319e+08	2.21116e+08	1.43645e+07	2.70616e+07
PC 18:2/16:0	lipids	7.20168e+08	7.45222e+08	4.06813e+08	5.04172e+08	5.01055e+08	4.5929e+08	6.23999e+08	6.69996e+08	1.02021e+07	8.69595e+06	3.1213e+08	3.5814e+08	1478614274	1433819516	1.17119e+08	1.84389e+08
PC 18:3/16:0	lipids	4.0242e+08	4.31528e+08	386133865	4.49078e+08	9.19344e+07	7.98003e+07	312768628	3.09032e+08	2.43814e+06	2.53234e+06	4.62852e+07	4.9141e+07	4.70059e+08	421553539	2.73467e+07	3.95113e+07
PC 18:1/16:0	lipids	1.3145e+08	1.21333e+08	3.0994e+08	3.7737e+08	212841103	2.18213e+08	2.19157e+08	2.23087e+08	3.64218e+06	3.78545e+06	6.3429e+07	8.3979e+07	2.85541e+08	3.11192e+08	2.52192e+07	5.05916e+07
LysoPC 18:1 (sn-1)	lipids	2.18073e+08	1.88467e+08	2.79255e+08	2.81494e+08	2.5811e+08	2.31799e+08	3.12518e+08	2.99621e+08	5.34822e+06	3.6835e+06	1.43006e+08	1.58183e+08	6.38023e+07	5.23495e+07	1.4188e+08	1.37138e+08
LysoPC 16:0 (sn-2)	lipids	2.07654e+08	1.62984e+08	2.75578e+08	2.03335e+08	1.27756e+08	1.6421e+08	2.17882e+08	1.71377e+08	849106	571740	1.93983e+08	1.4809e+08	1.3718e+08	1.31655e+08	1.90199e+08	2.11463e+08
LysoPC 16:0 (sn-1)	lipids	1.92947e+08	1.63985e+08	2.64334e+08	2.08211e+08	1.25041e+08	1.33565e+08	1.74044e+08	2.065e+08	897464	553654	1.5068e+08	1.43704e+08	1.40038e+08	1.31454e+08	1.92521e+08	2.35719e+08
LysoPC 18:0	lipids	1.11368e+08	1.06013e+08	2.52301e+08	2.56515e+08	3.04549e+07	4.22612e+07	7.6111e+07	8.00509e+07	4.37217e+06	5.00136e+06	3.01126e+08	3.706e+08	8.67552e+07	8.00148e+07	2.90962e+08	3.93664e+08
1-oleoyl-2-linoleoyl-GPC (18:1/18:2)	lipids	2.20798e+08	2.01524e+08	250880139	2.41014e+08	2.50304e+08	2.66363e+08	290035604	2.67381e+08	5.46588e+06	5.64726e+06	1.16419e+08	1.36179e+08	3.92471e+08	3.85162e+08	4.30098e+07	6.34977e+07
GPCho 36:5	lipids	1.77419e+08	2.18594e+08	2.31315e+08	2.38107e+08	3.76608e+07	3.52738e+07	1.46809e+08	2.30192e+08	3.17789e+06	3.27662e+06	5.50866e+07	5.69893e+07	5.96269e+08	5.64477e+08	2.77646e+07	3.39661e+07
FA 18:3	lipids	1.78932e+07	1.74376e+07	2.14666e+08	1.94156e+08	1.20815e+06	1.18843e+06	7.81457e+07	8.54089e+07	2.44559e+07	2.53449e+07	2.09152e+07	2.30054e+07	3.28334e+06	3.28155e+06	3.1648e+07	3.37637e+07
PC 20:5/16:1	lipids	4.79725e+07	5.271e+07	1.83352e+08	1.7216e+08	2.61506e+06	2.72757e+06	9.10169e+07	9.83419e+07	463380	504383	4.99033e+06	4.9717e+06	1.15857e+08	1.02498e+08	3.55881e+06	4.32483e+06
LysoPE 16:0	lipids	2.83518e+06	2.70531e+06	1.13732e+08	1.23448e+08	3.49805e+07	4.09822e+07	4.44593e+07	4.78063e+07	1.43529e+06	990276	3.14921e+07	3.28135e+07	1.10178e+07	1.18588e+07	8.5377e+07	1.0447e+08
4-Hydroxysphinganine	lipids	1.18659e+08	1.22651e+08	9.86625e+07	9.18307e+07	4.66221e+07	7.13896e+07	3.0054e+08	483028286	7.74772e+07	6.93231e+07	1.73169e+08	1.06036e+08	2.75481e+07	4.81563e+07	6.81458e+07	5.60134e+07
LysoPE 18:3	lipids	1.01521e+06	912653	9.77667e+07	9.22904e+07	7.56047e+06	9.9705e+06	5.84745e+07	5.99796e+07	197734	193310	3.13635e+06	3.12496e+06	1.02558e+06	790530	1.02961e+07	1.27422e+07
FFA 18:0 (Stearic acid)	lipids	9.21016e+07	7.79426e+07	6.68088e+07	8.07754e+07	8.35772e+07	9.42284e+07	2.20064e+08	3.09565e+08	1.64225e+08	1.19517e+08	2.58528e+08	2.26979e+08	6.93887e+07	7.67491e+07	2.14205e+08	2.38226e+08
LysoPC 18:2 (sn-1)	lipids	4.95104e+07	4.52017e+07	6.47654e+07	7.77021e+07	3.69655e+07	4.47326e+07	6.53291e+07	7.31919e+07	134713	103344	5.81338e+07	6.64544e+07	5.23905e+07	4.43812e+07	5.63567e+07	5.97988e+07
LPE 18：2	lipids	3.10812e+06	2.56924e+06	5.49916e+07	5.63906e+07	6.93616e+07	9.85422e+07	9.96356e+07	1.0677e+08	1.89601e+06	1.9849e+06	8.15959e+07	8.46603e+07	9.30583e+06	7.76076e+06	1.41893e+08	1.60421e+08
13-HOTrE	lipids	1.93329e+07	1.49699e+07	5.13404e+07	4.38953e+07	1000	111159	3.22621e+07	2.99671e+07	6.63016e+06	8.42849e+06	3.95548e+06	4.33994e+06	451606	162479	1.02198e+07	1.12064e+07
Stearidonic acid	lipids	1.82085e+07	1.63018e+07	5.11572e+07	4.73672e+07	1000	1000	3.50224e+07	3.80746e+07	7.80789e+06	8.85809e+06	3.51559e+06	4.18467e+06	1.2659e+06	1.10604e+06	1.14336e+07	1.25889e+07
FFA 16:1 (Palmitoleic acid, n–7)	lipids	7.97355e+07	7.82181e+07	5.05566e+07	4.67895e+07	7.47792e+07	7.53998e+07	4.44583e+08	4.35839e+08	1.49464e+08	1.27174e+08	4.0848e+07	4.57145e+07	2.98014e+06	4.16416e+06	5.15022e+07	5.29494e+07
PE 18:2/16:1	lipids	454200	566654	4.83607e+07	6.15832e+07	2.74278e+07	2.35316e+07	2.43583e+07	2.35362e+07	449974	347549	1.37455e+06	1.61639e+06	1000	243519	2.26299e+06	3.01757e+06
1-linoleoyl-2-linolenoyl-GPC (18:2/18:3)	lipids	1.06889e+08	9.18106e+07	4.60005e+07	4.94239e+07	9.1212e+06	8.21531e+06	3.11756e+07	3.27302e+07	401178	171111	653959	1000	2.74152e+07	2.33548e+07	475695	455380
PE 20:4/16:0	lipids	676257	878332	3.74409e+07	4.38013e+07	9.12529e+07	7.37605e+07	2.23456e+07	1.99706e+07	1.04791e+06	886910	7.9143e+06	1.04966e+07	922357	1.09681e+06	9.86871e+06	1.12253e+07
Heptadecatrienoic acid	lipids	7.83468e+06	6.52426e+06	3.73547e+07	3.56995e+07	2.5692e+06	2.73459e+06	3.0745e+07	3.40699e+07	7.40972e+07	7.95078e+07	6.87702e+06	6.67109e+06	130456	1000	6.50029e+06	5.99548e+06
PE 18:3/16:0	lipids	308387	313915	3.72466e+07	3.52599e+07	1.05528e+07	8.02277e+06	8.52724e+06	9.37543e+06	300488	222747	158126	1000	1000	1000	120792	174845
GPCho 36:0	lipids	1.4631e+07	1.24651e+07	3.52365e+07	3.87244e+07	2.26225e+06	2.62687e+06	9.12242e+06	1.05452e+07	107720	153426	1.68248e+06	1.66437e+06	6.99195e+06	6.06192e+06	1.04919e+06	1.07677e+06
LysoPC 18:0 (sn-1)	lipids	1.23992e+07	1.28503e+07	3.03546e+07	2.16547e+07	1.2524e+07	9.77539e+06	8.84757e+06	9.28325e+06	108730	1000	2.74421e+07	2.17743e+07	9.79682e+06	9.85879e+06	2.02076e+07	2.04751e+07
9,10-EODE	lipids	2.77657e+07	2.3146e+07	2.8471e+07	2.65884e+07	6.3413e+06	5.72837e+06	1.04247e+08	9.78698e+07	2.10469e+07	2.69418e+07	4.0537e+06	3.91674e+06	4.27578e+06	4.07402e+06	8.32678e+06	6.99481e+06
LysoPC 16:1	lipids	1.50662e+08	1.16548e+08	2.80804e+07	2.33302e+07	2.02539e+07	2.48291e+07	7.97085e+07	8.62388e+07	609751	705231	1.03919e+07	1.11162e+07	3.38829e+06	2.46495e+06	1.56883e+07	1.92884e+07
PC 16:1/16:1	lipids	1.95577e+08	1.83884e+08	2.72864e+07	2.96324e+07	2.04008e+07	1.66098e+07	3.5787e+07	3.9951e+07	2.20281e+06	2.26246e+06	5.51125e+06	4.96746e+06	3.27389e+07	3.42069e+07	1.70447e+06	1.7382e+06
PE 18:4/18:2 or 18:3/18:3	lipids	1000	1000	2.68854e+07	3.27593e+07	4.05116e+06	4.326e+06	8.08984e+06	7.1942e+06	1000	1000	1000	1000	1000	1000	137156	1000
PC 18:2/15:0	lipids	2.42664e+07	2.30476e+07	2.66656e+07	2.88488e+07	1.80672e+07	1.58878e+07	2.79443e+07	2.72996e+07	350016	326855	1.28449e+07	1.52299e+07	2.75901e+07	2.58953e+07	2.73767e+06	3.62685e+06
LysoPC 16:1 (2n isomer)	lipids	1.20934e+08	8.52047e+07	2.54281e+07	1.8099e+07	2.33208e+07	2.55975e+07	5.29152e+07	4.96907e+07	1000	1000	3.89077e+06	4.49592e+06	1.32434e+06	1.38448e+06	5.78243e+06	5.9215e+06
PC 16:1/14:0	lipids	1.01563e+07	9.95112e+06	2.52599e+07	2.41635e+07	555272	435895	6.97123e+06	6.99372e+06	438388	527824	336393	264619	3.26846e+06	3.48081e+06	120727	151341
PC 16:1/16:0	lipids	1.31016e+08	1.39369e+08	2.51806e+07	2.45553e+07	1.68601e+07	1.41968e+07	3.61834e+07	2.39223e+07	5.8776e+06	7.09802e+06	4.01311e+06	3.30918e+06	4.75008e+06	4.40811e+06	917620	1.58797e+06
1-palmitoyl-2-palmitoleoyl-GPC (16:0/16:1)	lipids	1.34012e+08	1.28369e+08	2.5061e+07	2.31312e+07	1.23423e+07	1.14238e+07	3.61126e+07	2.68261e+07	1.29459e+06	3.97729e+06	1.85783e+06	1.83816e+06	4.18707e+06	4.11284e+06	1.58739e+06	952191
LysoPC 16:1 (sn-1)	lipids	1.27063e+08	9.37977e+07	2.50391e+07	1.94473e+07	2.34521e+07	2.80508e+07	6.1159e+07	6.66152e+07	1000	1000	4.11448e+06	5.25931e+06	1.74797e+06	1.60318e+06	6.39167e+06	6.02917e+06
LysoPC 14:0	lipids	1.03312e+07	9.56251e+06	2.37467e+07	2.08173e+07	3.20525e+06	4.17729e+06	7.77528e+06	8.12142e+06	2.50622e+07	2.87022e+07	4.35959e+06	4.91594e+06	4.35497e+06	3.36705e+06	4.03994e+06	5.33141e+06
PE 18:2/16:0	lipids	1.44683e+06	1.24121e+06	2.27612e+07	3.20437e+07	1.35242e+08	119084726	33989520	2.9903e+07	1.87596e+06	1.54307e+06	1.40727e+07	1.66906e+07	1000	244227	1.57548e+07	2.10027e+07
PC 18:0/16:0	lipids	1.40693e+07	1.37178e+07	2.10396e+07	2.25659e+07	2.05929e+07	2.01944e+07	2.33323e+07	2.07011e+07	312355	341242	6.36971e+06	8.82506e+06	2.25284e+07	3.0776e+07	3.06761e+06	5.97895e+06
PE 20:5/16:0	lipids	257995	1000	2.09511e+07	2.1375e+07	6.80278e+06	6.07315e+06	7.14405e+06	8.74868e+06	241424	214941	1.87164e+06	1.81825e+06	437420	886514	1.54802e+06	2.54395e+06
FFA 17:1 (cis-10-Heptadecanoic acid, n–7)	lipids	1.07387e+07	1.16711e+07	2.09067e+07	1.79356e+07	1.64191e+07	1.58465e+07	9.38559e+07	9.63005e+07	5.51919e+07	5.46131e+07	3.8467e+07	4.10382e+07	1.6743e+06	2.47275e+06	3.46424e+07	3.43162e+07
LysoPC 18:0 (sn-2)	lipids	8.64379e+06	8.76967e+06	1.99538e+07	1.47871e+07	9.55136e+06	7.76912e+06	6.05097e+06	6.34293e+06	1000	1000	1.79689e+07	1.51145e+07	7.51949e+06	6.55229e+06	1.34577e+07	1.47543e+07
9(S)-HODE	lipids	10848378	9.64683e+06	1.90102e+07	1.4794e+07	785432	919531	6.01611e+07	6.27246e+07	1.72811e+07	1.98306e+07	111797	296830	869579	785686	429818	358661
FA 18:5	lipids	3.41069e+07	2.62979e+07	1.83153e+07	2.564e+07	1.06849e+07	1.42852e+07	6.41086e+07	7.16568e+07	1.24118e+07	1.32744e+07	1.61351e+07	1.45665e+07	5.9345e+06	1.36506e+07	6.38684e+06	9.48423e+06
PC 36:6/ PC 16:1/20:5	lipids	2.64658e+07	2.3674e+07	1.79604e+07	1.66286e+07	2.15629e+06	2.07076e+06	1.88495e+06	2.00569e+06	1000	1000	1000	1000	3.45571e+06	3.06823e+06	1000	1000
PC 18:3/14:0 or PC 18:2/14:1	lipids	3.79925e+07	3.60903e+07	1.76554e+07	1.72922e+07	1.13774e+06	1.03125e+06	1.13761e+07	1.128e+07	346887	424717	854014	660216	1.17156e+07	1.18212e+07	306981	280137
LysoPC 16:1 (sn-2)	lipids	1.08584e+08	7.44267e+07	1.70172e+07	1.76638e+07	1.86756e+07	2.44271e+07	4.64546e+07	4.10774e+07	1000	1000	3.30573e+06	4.04909e+06	2.75386e+06	2.09809e+06	4.81287e+06	5.07509e+06
2-[(8-Carboxyoctanoyl)oxy]-3-(palmitoyloxy)propyl 2-(trimethylammonio)ethyl phosphate	lipids	1.15292e+07	1.07954e+07	1.64672e+07	1.67184e+07	1.19807e+06	1.76228e+06	3.7793e+06	4.91484e+06	429183	500734	5.75772e+06	6.17583e+06	1.11378e+07	1.03355e+07	3.568e+06	4.02125e+06
1-stearoyl-GPE (18:0)	lipids	527485	543808	1.57955e+07	2.01456e+07	3.95743e+06	4.6022e+06	5.64024e+06	5.38052e+06	560569	577560	5.46611e+06	7.14455e+06	1.05431e+06	1.03499e+06	1.38265e+07	1.9143e+07
LysoPC 14:0 (sn-1)	lipids	2.53727e+06	1.8127e+06	1.34958e+07	1.30262e+07	1.99373e+06	2.30104e+06	1.84113e+06	1.85406e+06	2.2492e+06	1.84081e+06	1.28415e+06	1.33965e+06	2.3356e+06	2.05206e+06	1.18165e+06	1.35671e+06
PC 36:5/ PC 18:2/18:3	lipids	1.01807e+07	1.06582e+07	1.34641e+07	1.01547e+07	5.47838e+06	5.57574e+06	1.97465e+06	2.16148e+06	1000	1000	1000	1000	2.2125e+06	1.86115e+06	1000	1000
1-oleoyl-2-linoleoyl-GPE (18:1/18:2)	lipids	424050	325077	1.33959e+07	1.20504e+07	6.74883e+07	6.41303e+07	8.22487e+06	8.33488e+06	429920	535789	3.06982e+06	3.15097e+06	1000	1000	3.64356e+06	4.87023e+06
Cholic acid/UDGA (Ursodeoxycholic acid)	lipids	769324	889912	1.25484e+07	1.19528e+07	1000	1000	257221	122154	1000	1000	7.71687e+07	8.58152e+07	3.48493e+08	3.40746e+08	4.45721e+07	4.42627e+07
Margaric Acid/Heptadecanoic Acid(C17:0)	lipids	5.13265e+06	5.53518e+06	1.24382e+07	1.4462e+07	1.45822e+06	1.64112e+06	1.78818e+07	1.88152e+07	1.2717e+07	9.82741e+06	1.09416e+07	1.30101e+07	280790	554268	1.32049e+07	1.18247e+07
PC 20:4/16:0	lipids	6.25213e+06	6.29009e+06	1.22278e+07	1.19859e+07	6.25537e+06	5.16777e+06	8.324e+06	9.66397e+06	157298	166039	3.97295e+06	3.99244e+06	1.79287e+07	1.90785e+07	1.40261e+06	1.97187e+06
LysoPC 14:0 (sn-2)	lipids	6.68415e+06	4.47263e+06	1.22257e+07	1.24581e+07	2.17974e+06	1.97932e+06	4.79082e+06	4.72507e+06	2.48078e+06	1.82792e+06	1.5565e+06	1.82846e+06	2.5711e+06	1.91311e+06	1.40363e+06	1.36025e+06
LysoPC 20:0	lipids	1.8047e+07	1.46483e+07	1.21346e+07	1.53082e+07	867211	813894	5.80513e+06	5.64944e+06	368339	360213	3.57391e+07	5.38031e+07	6.87339e+06	6.50538e+06	6.17023e+07	8.7804e+07
LysoPC 17:0 (sn-2)	lipids	5.07063e+06	4.00916e+06	1.19258e+07	9.84428e+06	2.20905e+06	2.24405e+06	4.65554e+06	4.26436e+06	1000	1000	9.53669e+06	7.64047e+06	1.26216e+06	1.14744e+06	8.68405e+06	9.49619e+06
O-Phosphocholine	lipids	1.92361e+06	2.10915e+06	1.15947e+07	1.0884e+07	1.25656e+07	1.41014e+07	7.17499e+06	6.76417e+06	984816	971469	2.20247e+06	2.17838e+06	1.07927e+07	1.17687e+07	2.21964e+06	2.10923e+06
PC 34:4/ PC 14:0/20:4 or 16:1/18:3	lipids	1.17194e+07	1.91228e+07	1.10357e+07	9.44745e+06	1.40358e+06	908220	1.43543e+06	1.64956e+06	1000	1000	1000	1000	1.15311e+06	1.37815e+06	1000	1000
1-stearoyl-2-oleoyl-GPC (18:0/18:1)	lipids	8.46242e+06	7.01401e+06	1.09974e+07	1.30733e+07	7.23744e+06	7.28634e+06	8.74665e+06	1.08394e+07	1.01608e+06	771264	2.00491e+06	2.26053e+06	1.51949e+06	2.33162e+06	648833	872340
PC 19:2/16:0 or 20:2/15:0	lipids	2.60428e+07	2.5059e+07	1.0897e+07	1.24643e+07	1.63453e+07	1.54001e+07	2.25405e+07	2.53646e+07	383126	367018	1.57298e+07	2.01349e+07	2.14115e+07	2.36253e+07	5.15935e+06	9.931e+06
γ-Aminobutyric acid	lipids	402837	398499	1.04379e+07	1.02492e+07	7.57205e+06	8.35449e+06	3.03433e+06	3.17206e+06	1.45823e+06	1.66835e+06	398814	431069	2.31336e+06	2.5482e+06	8.4646e+06	9.12247e+06
O-Phosphocholine-1	lipids	2.10151e+06	1.82987e+06	1.00751e+07	9.21629e+06	1.18889e+07	1.34614e+07	6.59645e+06	6.17242e+06	999487	924439	2.2916e+06	2.38626e+06	1.01546e+07	1.0126e+07	2.14086e+06	2.12922e+06
Glycerophosphorylcholine (GPC)	lipids	1.95543e+06	1.61858e+06	9.81795e+06	8.42757e+06	2.77622e+06	3.11963e+06	1.40164e+06	1.62059e+06	740590	679016	3.59307e+07	3.41896e+07	1.06889e+07	9.1421e+06	6.91731e+07	7.36485e+07
LysoPE 16:0 (2n isomer)	lipids	1.76365e+06	1.72129e+06	9.80031e+06	9.3915e+06	8.49849e+07	8.72234e+07	2.47292e+07	2.39546e+07	205833	175814	1.5968e+07	1.39808e+07	3.44675e+06	3.76494e+06	3.25262e+07	3.74237e+07
Cholic acid/ LCA (Lithocholic acid)	lipids	2.82571e+06	1.92995e+06	9.26973e+06	8.64646e+06	1.38021e+06	1.97105e+06	986311	906562	1000	1000	1.49887e+07	1.65813e+07	1.61906e+08	1.51656e+08	7.29868e+06	6.54426e+06
(2S)-2-[(9-Oxononanoyl)oxy]-3-(palmitoyloxy)propyl 2-(trimethylammonio)ethyl phosphate	lipids	6.18486e+06	5.43046e+06	9.22798e+06	9.22374e+06	1.02112e+06	1.22537e+06	2.09164e+06	2.34786e+06	1000	106669	1.04541e+06	1.26107e+06	4.44757e+06	3.88612e+06	1.01497e+06	1.0146e+06
FFA 18:2 (Linoleic acid, n–6)	lipids	8.94669e+06	9.04524e+06	9.03422e+06	8.36328e+06	6.35699e+06	6.33135e+06	3.0716e+07	3.0036e+07	1.5352e+07	1.4993e+07	2.55067e+07	2.5471e+07	4.08333e+06	3.91798e+06	2.67543e+07	2.70667e+07
PC 19:3/16:0	lipids	1.48193e+07	1.53713e+07	8.7197e+06	1.03145e+07	8.32162e+06	7.67284e+06	1.22156e+07	1.32419e+07	342531	326385	3.86052e+06	4.42153e+06	1.10234e+07	9.62017e+06	1.9693e+06	2.95496e+06
FFA 15:0 (Pentadecylic acid)	lipids	6.09488e+06	6.9415e+06	8.65756e+06	7.89032e+06	5.1731e+06	4.41208e+06	2.66545e+07	2.99445e+07	3.29787e+07	4.49429e+07	1.40615e+07	1.33643e+07	3.17677e+06	2.76942e+06	1.18007e+07	1.21194e+07
Punicic acid	lipids	1.02725e+07	9.12699e+06	8.48173e+06	8.56068e+06	876383	792508	5.43594e+07	5.13723e+07	6.77165e+06	1.09663e+07	1.008e+06	977256	1.25837e+06	988125	2.36805e+06	2.55821e+06
LysoPC 15:0 (sn-2)	lipids	4.34209e+06	2.90268e+06	8.42776e+06	7.05398e+06	2.04218e+06	1.87938e+06	3.35115e+06	3.62437e+06	1000	1000	3.86267e+06	4.34158e+06	1.45725e+06	1.21083e+06	2.65043e+06	2.7082e+06
LysoPC 17:0 (sn-1)	lipids	3.42323e+06	2.8153e+06	8.39006e+06	7.6857e+06	1.6532e+06	1.56425e+06	3.04409e+06	2.91364e+06	1000	1000	6.71245e+06	5.36952e+06	974522	842929	5.87366e+06	6.70609e+06
phytosphingosine	lipids	1.78016e+06	1.74464e+06	8.36353e+06	8.88132e+06	3.46974e+06	3.02101e+06	1.47657e+07	2.08396e+07	3.64522e+06	4.32956e+06	6.91352e+06	7.57262e+06	376591	278677	3.68627e+06	4.00283e+06
PC 18:1/15:0	lipids	8.4086e+06	8.02521e+06	8.17925e+06	8.25083e+06	5.86758e+06	5.384e+06	1.10248e+07	9.33598e+06	283316	340398	4.13279e+06	4.76756e+06	4.13883e+06	5.1739e+06	1.32564e+06	2.36009e+06
LysoPC 20:2 (sn-1)	lipids	521955	432254	8.11301e+06	7.42832e+06	1.04721e+06	1.02756e+06	829525	731487	1000	1000	1.25049e+06	1.43057e+06	1.34342e+06	1.16313e+06	1.04924e+06	1.14395e+06
LysoPC 15:0 (sn-1)	lipids	5.03051e+06	3.35499e+06	7.6594e+06	8.37434e+06	2.3354e+06	2.36427e+06	4.60592e+06	4.57926e+06	1000	1000	4.15067e+06	6.14331e+06	1.53384e+06	1.58749e+06	3.20568e+06	3.3138e+06
LysoPC 18:2 (sn-2)	lipids	5.00803e+06	3.39408e+06	7.3226e+06	6.88625e+06	3.87786e+06	2.60835e+06	6.01325e+06	5.38124e+06	1000	1000	5.4527e+06	5.85566e+06	7.48415e+06	5.54206e+06	5.12061e+06	5.5422e+06
Hydroxyl PC 26:0	lipids	7.79111e+06	5.89767e+06	7.23386e+06	6.38815e+06	1.34251e+06	1.42886e+06	2.45864e+06	2.20097e+06	1000	1000	1.29376e+06	1.60575e+06	5.36936e+06	4.50194e+06	908345	1.03503e+06
PC 16:0/16:0	lipids	1.04494e+07	1.07107e+07	7.18614e+06	1.06768e+07	2.60883e+06	2.33933e+06	1.82671e+07	1.46733e+07	559614	630534	4.19496e+06	6.05532e+06	5.24717e+06	6.88287e+06	5.1789e+06	1.09561e+07
11 Octadecanoic (Vaccenic) acid	lipids	1.22098e+06	1.31582e+06	6.81227e+06	6.52602e+06	559164	581877	5.43544e+06	6.27897e+06	1.81788e+07	2.0518e+07	1.13509e+06	1.3012e+06	1.1543e+06	1.11229e+06	1.3574e+06	1.39968e+06
MAG (18:3) isomer2	lipids	1.74183e+07	1.40063e+07	6.20686e+06	5.51801e+06	2.83313e+06	2.36926e+06	6.73199e+06	7.91471e+06	1000	1000	8.9179e+06	8.87718e+06	3.8956e+06	2.95311e+06	1.21719e+07	1.12442e+07
MAG (18:3) isomer1	lipids	7.43486e+06	5.09149e+06	6.1299e+06	5.69368e+06	872677	673485	1.67974e+06	1.79396e+06	1.29232e+06	1.26966e+06	2.97764e+06	3.13064e+06	1.94131e+06	2.00185e+06	6.01056e+06	5.87822e+06
LysoPC 12:0	lipids	762221	611596	6.06443e+06	4.80162e+06	1000	1000	454297	575612	386858	486680	143138	155600	1.4398e+06	1.06845e+06	158750	195397
LysoPE 16:1	lipids	823444	720942	5.97347e+06	5.60648e+06	4.61018e+06	6.0722e+06	1.52343e+07	1.55327e+07	220219	229499	272903	479051	1000	1000	1.12916e+06	1.12172e+06
1-linoleoyl-GPE (18:2)	lipids	271867	275312	5.81379e+06	5.29912e+06	7.08332e+06	9.50371e+06	9.87569e+06	1.13779e+07	163216	159401	8.4811e+06	9.30839e+06	864751	723236	1.49229e+07	1.776e+07
PC 16:1/15:0	lipids	1000	1000	5.74689e+06	5.38652e+06	9.46959e+06	5.94885e+06	4.04597e+06	3.47585e+06	295273	234708	421740	689108	1000	1000	798262	1.10879e+06
PC 9:0	lipids	7.43073e+06	5.22237e+06	5.63278e+06	5.90234e+06	4.61439e+06	4.88054e+06	1.04455e+07	8.74357e+06	1000	1000	7.06409e+06	7.52088e+06	6.0235e+06	5.56281e+06	7.24814e+06	8.6685e+06
LysoPC 20:1 (sn-2)	lipids	2.36701e+06	2.37763e+06	5.28373e+06	4.71503e+06	1.45891e+06	1.4119e+06	1.63937e+06	1.62912e+06	1000	1000	987333	1.23231e+06	3.14006e+06	2.67445e+06	1.64192e+06	1.76681e+06
LysoPC 20:1 (sn-1)	lipids	2.4434e+06	2.19456e+06	5.04294e+06	4.51185e+06	1.48844e+06	1.77443e+06	1.61972e+06	1.51502e+06	1000	1000	1.00542e+06	1.14407e+06	3.07472e+06	2.82482e+06	1.7515e+06	2.01425e+06
LysoPC 18:1 (sn-2)	lipids	3.61995e+06	2.90341e+06	5.01654e+06	4.73119e+06	4.06021e+06	4.77278e+06	5.5601e+06	5.19382e+06	1000	1000	1.83337e+06	2.06045e+06	1.20087e+06	898919	1.75781e+06	1.9647e+06
FA 20:5-OH	lipids	2.38932e+06	1.49147e+06	4.77662e+06	5.30654e+06	2.15406e+06	2.20038e+06	1.34726e+07	1.1389e+07	1.63593e+06	1.9993e+06	3.22054e+06	3.54667e+06	7.69047e+06	7.55561e+06	2.26497e+06	2.57674e+06
PC 16:0/14:0	lipids	1.12027e+06	1.01315e+06	4.74367e+06	6.30824e+06	751468	563994	2.17785e+06	1.94439e+06	639137	688437	491648	693461	1.37689e+06	1.26019e+06	309967	404047
LysoPC 20:2 (sn-2)	lipids	330612	261055	4.65591e+06	4.3236e+06	710272	731430	468317	454401	1000	1000	656004	829436	889074	726612	583397	669184
1-palmitoyl-2-oleoyl-GPE (16:0/18:1)	lipids	1000	1000	4.5147e+06	3.82569e+06	1.23411e+07	3.90483e+06	2.78836e+06	2.40588e+06	309356	280054	710978	670211	1000	1000	691737	551348
PC 16:1/14:1	lipids	2.54954e+06	2.72916e+06	4.28774e+06	4.23992e+06	513433	351674	2.0342e+06	2.59217e+06	1000	1000	243748	228481	1.05955e+07	9.37825e+06	1000	1000
FFA 18:3 (α-Linolenic acid, n–3 or γ-Linolenic acid, n–6)	lipids	7.10366e+06	6.7157e+06	4.26405e+06	4.17498e+06	1.22011e+06	1.61018e+06	2.12528e+07	2.0279e+07	6.10217e+06	5.95168e+06	6.699e+06	7.10936e+06	1.55004e+06	1.59521e+06	9.73889e+06	9.54174e+06
α-Linolenic acid	lipids	5.6645e+06	5.50254e+06	4.23052e+06	4.11463e+06	1.28297e+06	1.02117e+06	2.68541e+07	2.96701e+07	6.37726e+06	6.42232e+06	5.86933e+06	6.15567e+06	1.21709e+06	1.23854e+06	1.00252e+07	1.07176e+07
LysoPE 18:1 (2n isomer)	lipids	1.64298e+06	1.34462e+06	4.08877e+06	3.35609e+06	3.68424e+07	4.38963e+07	2.94821e+07	2.9768e+07	935754	698197	7.16176e+06	7.67502e+06	221942	255080	1.51277e+07	1.41002e+07
PC 19:1/16:0 or 20:1/15:0	lipids	4.475e+06	3.82085e+06	4.03788e+06	4.78156e+06	2.82662e+06	2.81413e+06	5.47132e+06	6.56902e+06	1000	1000	2.76535e+06	4.16168e+06	3.71723e+06	5.02031e+06	1.43905e+06	3.17194e+06
PC 18:4/16:0	lipids	4.54304e+07	3.83594e+07	3.95032e+06	4.2168e+06	7.64922e+06	7.72677e+06	9.50516e+06	8.9938e+06	745887	791468	468633	438108	2.32845e+06	1.82513e+06	335815	353323
LysoPC 18:3 (sn-2)	lipids	7.8572e+06	5.1089e+06	3.41252e+06	3.17642e+06	1.22372e+06	1.32863e+06	5.88281e+06	6.07754e+06	1000	1000	716928	824008	8.51858e+06	8.12963e+06	963008	974587
MG 18:1	lipids	390915	368200	3.39711e+06	2.00672e+06	1.48031e+06	1.01504e+06	312475	260950	4.33992e+06	4.14198e+06	509905	686756	265448	1000	212423	159928
MAG (18:3) isomer5	lipids	4.72744e+06	3.68157e+06	3.32321e+06	3.39718e+06	1.25278e+06	1.2704e+06	4.0469e+06	3.73802e+06	204314	196744	2.27274e+06	2.36172e+06	2.14081e+06	2.48311e+06	4.22644e+06	3.8787e+06
Hydroxyl PC 25:1	lipids	2.18724e+06	1.77199e+06	3.19694e+06	2.03158e+06	385944	545332	548420	587219	1000	1000	104386	180130	1.17252e+06	1.01842e+06	121979	126594
9-Hydroxy-(10E,12Z,15Z)-octadecatrienoic acid	lipids	2.45773e+06	2.00644e+06	3.18532e+06	3.15476e+06	366743	218465	1.99427e+07	1.91325e+07	4.1286e+06	4.89707e+06	4.57105e+06	4.40561e+06	409831	371993	1.32044e+07	1.26873e+07
FA 12:2	lipids	1000	1000	3.09104e+06	2.94064e+06	1.08454e+06	1.18957e+06	1000	1000	113676	1000	1000	1000	3.15998e+06	2.23855e+06	1000	1000
MAG (18:3) isomer3	lipids	1.02063e+07	7.53217e+06	3.04578e+06	3.22282e+06	1.51391e+06	1.33443e+06	4.87689e+06	4.792e+06	1000	1000	4.7013e+06	5.81691e+06	1.82862e+06	1.86463e+06	7.98087e+06	6.43329e+06
PC 36:2e/ PC 16:0e/20:2	lipids	5.99731e+06	4.95653e+06	3.01016e+06	2.35163e+06	626866	603478	387294	385788	1000	1000	1000	1000	351723	486194	1000	1000
Behenic Acid（C22:0）	lipids	1.10317e+06	1.15947e+06	2.77941e+06	2.82341e+06	631119	499458	3.62451e+06	2.5094e+06	2.53969e+06	2.3019e+06	2.57577e+06	2.26438e+06	766277	891655	2.08941e+06	2.92744e+06
LysoPE 16:0 (sn-2)	lipids	643052	614395	2.64739e+06	2.54671e+06	2.05688e+07	1.86148e+07	1.20762e+07	1.31117e+07	100030	1000	7.60704e+06	6.94708e+06	1.18241e+06	1.51373e+06	1.98898e+07	2.112e+07
AKD 2B1 (NH4+)	lipids	8.94472e+06	4.52467e+06	2.63256e+06	3.06928e+06	1.12376e+06	1.4379e+06	1.3581e+06	1.22884e+06	1.10779e+06	367981	3.03935e+06	4.30868e+06	444545	463111	1.17383e+06	872585
LysoPE 16:0 (sn-1)	lipids	625218	563368	2.56545e+06	2.37001e+06	1.93653e+07	1.83562e+07	1.09475e+07	1.19299e+07	1000	1000	8.41504e+06	5.88242e+06	1.13307e+06	1.27579e+06	1.90433e+07	2.01622e+07
LysoPC 18:3 (sn-1)	lipids	5.2566e+06	3.65714e+06	2.14748e+06	2.05745e+06	625354	653474	3.5341e+06	3.4626e+06	1000	1000	989715	905712	1.71622e+06	1.35787e+06	991131	1.10108e+06
Hydroxyl PC 27:3	lipids	2.28959e+06	1.8271e+06	2.09734e+06	2.02934e+06	481342	503054	472472	382826	1000	1000	170202	164167	702309	650080	119676	109730
PC 9:0 isomer	lipids	1.93243e+06	1.49159e+06	2.09074e+06	1.79678e+06	1.61239e+06	1.39043e+06	3.12907e+06	2.81029e+06	1000	1000	2.26636e+06	1.71501e+06	2.55426e+06	2.0012e+06	2.42569e+06	2.23462e+06
13(S)-HOT	lipids	387739	512924	2.08175e+06	1.57661e+06	1000	1000	4.00637e+06	3.88981e+06	2.54657e+06	2.69387e+06	2.20266e+06	2.47488e+06	1000	1000	5.42089e+06	5.66451e+06
PC 38:5/ PC 18:1/20:4	lipids	833813	643097	2.05593e+06	1.77573e+06	514024	547698	383234	381330	1000	1000	244340	265552	187306	166531	123908	116875
lysoPS 18:1	lipids	1000	111913	1.98907e+06	2.8296e+06	561488	517988	266197	406592	431955	432661	118519	125954	1000	1000	1000	1000
Acylcarnitine 2:0	lipids	2.68389e+06	2.0892e+06	1.96281e+06	1.82386e+06	5.53056e+06	5.76869e+06	1.47502e+06	1.46705e+06	1.21923e+06	1.31741e+06	2.09465e+07	2.24959e+07	3.81166e+06	3.28763e+06	1.47878e+06	1.38547e+06
Hydroxyl PC 27:3 isomer	lipids	2.14469e+06	1.66595e+06	1.95777e+06	1.87626e+06	397311	468778	435437	373640	1000	1000	184587	165451	522525	553163	1000	112158
LysoPC 17:1 (sn-2)	lipids	1.61005e+06	1.1838e+06	1.88803e+06	1.5866e+06	1.68146e+06	2.00123e+06	2.09854e+06	2.15813e+06	1000	1000	1.0887e+06	1.1654e+06	515589	548135	1.36525e+06	1.37626e+06
LysoPC 17:1 (sn-1)	lipids	1.75796e+06	1.42243e+06	1.86602e+06	1.6946e+06	1.76773e+06	1.89934e+06	2.37464e+06	2.69565e+06	1000	1000	1.28192e+06	1.28896e+06	403554	347489	1.41668e+06	1.71307e+06
PC 36:4/ PC 18:1/18:3 or 18:2/18:2	lipids	1.38375e+06	950224	1.84011e+06	1.37517e+06	590322	622491	168586	205221	1000	1000	1000	1000	436046	106663	1000	1000
Octadecadien-6-ynoic acid	lipids	9.97467e+06	7.36405e+06	1.84011e+06	2.15868e+06	169556	172589	1.48248e+07	1.63162e+07	1.33187e+06	1.16379e+06	1000	105611	372778	263359	434733	422981
cis-11-Eicosenoic Acid(C20:1)	lipids	1000	1000	1.83456e+06	1.33685e+06	1000	1000	1000	1000	1.64274e+06	1.61509e+06	1000	1000	1000	1000	1000	1000
Lactoylpepstatin or PC 14:1/14:1	lipids	4.43874e+06	3.77701e+06	1.8063e+06	1.78182e+06	755989	981949	1.27033e+06	1.40767e+06	1000	1000	904589	978533	2.81317e+06	2.2893e+06	516852	582520
Cholic acid/ CA (Cholic acid)	lipids	1000	1000	1.75837e+06	1.75794e+06	1.53893e+06	1.15265e+06	237889	1000	128657	1000	5.77886e+06	5.96544e+06	7.9616e+07	7.69203e+07	2.31068e+06	1.83023e+06
Prostaglandin D2	lipids	222951	158173	1.74593e+06	1.11769e+06	301177	452767	5.82228e+06	226485	1.76657e+07	1.58618e+07	2.93552e+06	4.024e+06	1000	133099	383325	608540
PC 14:0/14:0	lipids	1000	1000	1.74104e+06	2.18792e+06	1000	1000	229002	264850	1.72949e+06	1.94352e+06	1000	1000	336336	178734	1000	1000
MAG (18:2)	lipids	729563	774446	1.70093e+06	1.83387e+06	355127	469089	366715	495615	366907	363682	3.18118e+06	2.94247e+06	629015	508673	1.68992e+06	2.02669e+06
Cholic acid/ TCA (Taurocholate)	lipids	461452	177152	1.69019e+06	2.43818e+06	371242	346359	604694	537866	199195	153557	371333	261463	927821	658002	208674	729687
MG 18:3	lipids	358901	406303	1.65406e+06	2.19262e+06	439125	100054	560736	807958	342413	302352	403193	488709	126203	168672	309083	467043
LysoPC 19:0	lipids	619991	590447	1.62992e+06	1.09011e+06	151676	556117	539459	724435	260001	188917	111121	1000	1000	1000	133172	232142
9(S)-HPODE	lipids	1.35957e+06	1.36529e+06	1.58224e+06	1.59001e+06	318914	323383	1.5857e+06	1.34308e+06	1.17292e+06	1.0687e+06	1.08995e+06	769195	413912	549208	1.10257e+06	1.32902e+06
LysoPE 18:1 (sn-1)	lipids	746280	669228	1.44813e+06	1.54869e+06	3.09303e+07	3.10503e+07	2.13662e+07	2.1053e+07	626380	461370	3.31039e+06	3.31904e+06	1000	1000	9.22605e+06	8.58082e+06
MAG (18:2) isomer3	lipids	621799	657092	1.41484e+06	1.85702e+06	359657	351591	446675	508701	305476	251030	3.71658e+06	3.02715e+06	515972	702827	1.92724e+06	2.04576e+06
LysoPC 20:0 (sn-2)	lipids	403023	487727	1.37632e+06	933861	158836	149451	231736	245804	1000	1000	1.46239e+06	1.08026e+06	342232	330332	1.25483e+06	1.43968e+06
PC 34:3/ PC 16:0/18:3 or 16:1/18:2	lipids	971119	486508	1.35432e+06	629218	584897	446033	349299	344116	1000	1000	1000	1000	392631	235178	1000	1000
Arachidonate	lipids	5.646e+06	4.51346e+06	1.33323e+06	630695	1000	1000	132173	103101	1000	1000	319131	446564	477806	528139	388945	510249
LysoPC 19:0 (sn-1)	lipids	419499	419283	1.33238e+06	935451	191513	168234	309910	379468	1000	1000	880305	639861	201914	189544	722605	950432
FFA 18:1 (Elaidic acid, n–9 or trans-Vaccenic acid, n–7)	lipids	1.82953e+06	2.08916e+06	1.33167e+06	1.35284e+06	2.10058e+06	1.96583e+06	5.96622e+06	5.8897e+06	7.11977e+06	7.06244e+06	2.40434e+06	2.4767e+06	278453	284721	2.76618e+06	2.6933e+06
FFA 18:1 (Oleic acid, n–9 or cis-Vaccenic acid, n–7)	lipids	1.98662e+06	2.00379e+06	1.31982e+06	1.2722e+06	2.07952e+06	2.04267e+06	6.28766e+06	6.13516e+06	6.96754e+06	7.12296e+06	2.42322e+06	2.41949e+06	250383	200529	2.77045e+06	2.78702e+06
LysoPE 15:0	lipids	1000	1000	1.28717e+06	1.38113e+06	602153	352029	969189	1.06975e+06	1000	1000	684223	650259	1000	1000	898201	985831
Cholic acid/ GDCA (Glycodeoxycholate)	lipids	198525	1000	1.28338e+06	1.15928e+06	213723	356795	1000	1000	1000	1000	1000	1000	295971	485546	103480	1000
PC 40:7/ PC 18:1/22:6	lipids	848103	572960	1.2388e+06	1.0608e+06	535842	539058	266889	237158	1000	1000	176220	201903	211174	180127	1000	1000
8-[(1R,2R)-3-Oxo-2-{(Z)-pent-2-enyl}cyclopentyl]octanoate	lipids	1000	1000	1.19516e+06	983852	1000	1000	2.3529e+06	2.74712e+06	1.92367e+06	2.2008e+06	1.34653e+06	1.39255e+06	1000	1000	3.09259e+06	2.94085e+06
Glycidyl oleate	lipids	1.19012e+06	1.16924e+06	1.16621e+06	941138	1000	1000	1000	1000	6.81553e+06	7.07963e+06	325415	510548	1000	1000	173813	103280
PC 35:2e/ PC 18:0p/18:1 or 18:1e/18:1	lipids	1.22354e+06	712380	1.16279e+06	803190	164807	1000	1000	1000	1000	1000	1000	1000	158206	175488	1000	1000
PC 40:7/ PC 20:3/20:4	lipids	955042	649063	1.15824e+06	1.1353e+06	476483	567672	255800	228163	1000	1000	158910	151596	192416	164508	1000	1000
LysoPC 20:0 (sn-1)	lipids	385520	446425	1.14682e+06	814439	167959	129276	204989	199191	1000	1000	1.42231e+06	1.23686e+06	283964	324086	1.36628e+06	1.4924e+06
LysoPC 19:0 (sn-2)	lipids	366373	328682	1.13782e+06	764409	178673	159524	298541	300866	1000	1000	851082	601402	212143	188326	775124	811744
LysoPE 18:2 (1n isomer)	lipids	181208	198539	1.13159e+06	1.0566e+06	1.05511e+07	8.37973e+06	6.51116e+06	6.77503e+06	111872	1000	4.9688e+06	5.62435e+06	341817	219875	1.24377e+07	1.04412e+07
(5Z,8Z,11Z,14Z,17Z)-Icosapentaenoic acid	lipids	236149	250303	1.13153e+06	950526	3.30042e+06	3.6503e+06	1000	1000	823494	1.08619e+06	148723	473008	186088	148072	123310	103941
LysoPC 15:1 (sn-2)	lipids	3.8519e+06	2.52358e+06	1.10371e+06	1.13081e+06	701884	686928	1.35097e+06	1.12074e+06	1000	1000	169345	185757	2.35e+06	1.9165e+06	103548	144124
Campesterol	lipids	414284	493954	1.09278e+06	1.21409e+06	742219	917923	828399	834383	176027	188827	903755	1.45347e+06	650217	819283	919601	1.3198e+06
PC 22:2/16:1	lipids	3.46315e+06	3.35695e+06	1.08088e+06	1.39755e+06	3.32207e+06	2.86963e+06	2.16916e+06	2.20805e+06	1000	1000	1.15559e+06	1.49921e+06	2.55376e+07	2.81656e+07	516290	1.03756e+06
LysoPA 18:1	lipids	768256	764814	1.0745e+06	983022	264171	255167	918570	968951	1.51012e+06	338602	789399	770871	113488	156882	462003	468924
1-Eicosanol	lipids	2.14272e+06	1.79094e+06	1.07102e+06	936454	2.22432e+07	2.62889e+07	3.73059e+06	3.37571e+06	8.40345e+06	1.02086e+07	1.91076e+06	2.33073e+06	4.16571e+06	3.59067e+06	1.43442e+06	1.60987e+06
LysoPC 14:1 (sn-1)	lipids	384766	233305	1.06589e+06	1.01329e+06	110530	1000	270115	219269	1000	1000	1000	1000	1000	1000	1000	1000
GPCho 36:1	lipids	1.1669e+06	973779	1.02777e+06	1.0264e+06	100159	1000	251837	381810	1000	1000	1000	1000	130973	149686	1000	1000
LysoPE 18:1 (sn-2)	lipids	344599	349249	935587	834391	1.52397e+07	1.68172e+07	1.05282e+07	9.31134e+06	269873	221315	1.84664e+06	1.80174e+06	1000	1000	3.93352e+06	4.59572e+06
FA 18:0	lipids	1.63204e+06	1.68479e+06	892666	721832	599230	779120	150930	1000	3.54604e+07	5.83824e+07	135341	103129	1.22525e+06	1.01682e+06	1000	1000
9,10-12,13-Diepoxyoctadecanoate	lipids	1000	1000	866691	628096	104487	1000	115591	261722	1000	1000	749045	803606	1000	1000	441244	103311
Oleoyl ethanolamide	lipids	176576	182233	837416	727986	1000	1000	2.41833e+06	2.58291e+06	881143	868946	6.43304e+06	7.14248e+06	1000	1000	500851	538336
PC 34:3/ PC 14:0/20:3	lipids	1.44009e+06	1.70719e+06	828038	1.11108e+06	665681	301867	452603	597742	1000	1000	1000	1000	1.71994e+06	693096	1000	1000
LysoPE 14:0 (2n isomer)	lipids	130904	148226	806286	743318	849262	873338	461166	359525	338700	340867	200603	182683	1000	1000	295440	294759
1-Oleoylglycerol (1-monoolein)	lipids	877160	804384	771242	733987	449478	538377	250976	265900	2.39565e+06	3.05418e+06	644997	515530	1000	1000	485404	416845
14,15-Dehydrocrepenynic acid	lipids	117912	414687	722590	831172	1000	1000	4.02204e+06	4.02265e+06	630593	665144	2.29608e+06	2.29439e+06	116448	180571	6.05981e+06	4.92972e+06
1-Palmitoylglycerol (16:0)	lipids	3.89189e+06	3.70888e+06	688961	588972	145667	105282	873526	435378	1.68004e+06	1.76459e+06	798968	551663	3.39689e+07	2.84872e+07	433877	496376
LysoPC 16:2 (sn-2)	lipids	2.49466e+06	1.95208e+06	676028	674695	441136	614728	527174	499014	1000	1000	216411	244682	1000	1000	226759	225456
PC 38:4p/ PC 18:0p/20:4	lipids	1.83993e+06	1.1364e+06	646175	573912	1000	1000	111959	110310	1000	1000	1000	1000	1000	1000	1000	1000
Linoleoyl ethanolamide	lipids	674943	589192	623196	587886	1000	1000	3.32703e+06	3.76609e+06	1000	1000	3.65423e+06	4.26605e+06	777436	716162	619858	708397
LysoPE 18:3 isomer2	lipids	398955	302872	622542	603666	4.622e+06	4.83553e+06	1.56119e+07	1.57939e+07	1000	1000	759922	954405	1000	159442	1.99923e+06	2.04885e+06
FA(C44H84NO8P)	lipids	1.07156e+06	1.0309e+06	613901	536184	1000	1000	187315	232806	1000	1000	1000	1000	185892	164004	1000	1000
(7S,8S)-DiHODE	lipids	173424	143140	571479	344303	107536	107564	1.36695e+06	1.25805e+06	779818	1.01141e+06	1.22104e+06	997629	151784	100706	284982	201546
PC 38:6/ PC 16:0/22:6 or 18:2/20:4	lipids	1.13453e+06	1.06462e+06	552027	492464	150369	1000	102856	145739	1000	1000	1000	1000	1000	1000	1000	1000
Dihydroxyl PC 29:2 isomer	lipids	168359	234551	515729	484658	1000	1000	1000	1000	1000	1000	1000	1000	1000	1000	1000	1000
5,6-DHET-1	lipids	217422	132055	511380	454353	578975	742568	369191	646249	2.00429e+06	1.70898e+06	352409	309739	1000	1000	1000	190810
DGMG (18:2) isomer1	lipids	365227	689792	511067	428155	286705	318092	826536	655289	1000	100626	2.8359e+06	2.98446e+06	405272	218480	3.67316e+06	3.95566e+06
12-Hydroxyarachidonic acid	lipids	1000	1000	495107	677977	1000	1000	1000	1000	1000	1000	595883	591658	1000	1000	419639	440321
MAG (18:4) isomer1	lipids	810953	454678	484823	377557	178877	126516	250229	200062	1000	1000	186408	155390	1000	1000	145004	177266
PC 38:4e/ PC 18:1e/20:3	lipids	347745	254130	416444	337314	262534	129688	109159	103161	1000	1000	1000	1000	1000	1000	1000	1000
Palmitic acid (C16:0)	lipids	550256	488231	415819	365182	503674	531165	1.68239e+06	1.89905e+06	1.35143e+06	1.59149e+06	1.32e+06	1.1739e+06	378853	329884	1.40753e+06	1.33817e+06
FA 18:1-OH	lipids	132051	112030	403981	898617	1000	1000	118232	1000	1000	1000	163022	1000	172194	1000	1000	1000
LysoPC 16:1 (1n isomer)	lipids	381144	741000	403117	393977	492030	213494	395169	1.01392e+06	1000	1000	341490	344068	314579	222831	294628	349279
9-HpOTrE	lipids	481716	452246	385961	484294	1000	1000	6.23216e+06	6.02473e+06	4.54775e+06	5.0938e+06	182745	472836	5.62886e+06	5.9561e+06	688145	687268
9,10-Dihydroxystearate	lipids	160479	419272	374772	921354	1000	172598	1000	183363	1000	1000	371505	427269	892804	890819	140601	101577
Arachidic Acid（C20:0）	lipids	1000	1000	371166	1000	129508	1000	302944	1000	1000	1000	1.28725e+06	427051	140463	130375	242737	231571
Gingerglycolipid B	lipids	232155	117096	370099	327049	139573	152890	453268	486986	1000	1000	1.43474e+06	2.42463e+06	273192	345476	960747	1.12404e+06
2,2-Bis(pentanoyloxy)ethyl 2-(trimethylammonio)ethyl phosphate	lipids	1000	109835	368212	109706	1000	1000	1000	1000	397378	422880	1000	1000	1000	1000	1000	1000
LysoPC 15:1 (sn-1)	lipids	1.01389e+06	712788	367298	343959	220146	274895	390576	389364	1000	1000	1000	103921	1.0107e+06	918257	1000	1000
PC 34:2/ PC 16:0/18:2 or 16:1/18:1	lipids	201708	234142	362973	394648	281768	368302	1000	184654	1000	1000	1000	1000	169643	203159	151258	1000
FFA 14:0 (Myristic acid)	lipids	378800	380572	354517	334219	290124	274850	1.36862e+06	1.61728e+06	5.41291e+07	6.77135e+07	463860	541854	1.16613e+06	1.24785e+06	388581	436151
Erucic Acid（C22:1n9）	lipids	1000	1000	349962	314737	1000	1000	1.16255e+06	1.07613e+06	1000	1000	636371	622890	1000	1000	287226	372324
Arachidic acid (C20:0)	lipids	169137	1000	347485	120928	239256	346198	474417	173815	607374	171171	1000	274998	279986	308634	159815	279213
LysoPE 18:2 (sn-2)	lipids	1000	1000	343027	316389	3.66809e+06	3.06772e+06	2.54326e+06	2.06394e+06	1000	1000	1.49495e+06	1.94153e+06	1000	1000	4.00109e+06	3.90242e+06
LysoPC 14:1	lipids	1000	1000	335726	121546	1000	1000	1000	104961	1000	1000	1000	1000	1000	1000	1000	1000
PC 36:2/ PC 18:0/18:2 or 18:1/18:1	lipids	785107	545062	323197	193385	1000	1000	1000	1000	1000	1000	1000	1000	1000	1000	1000	1000
Ergosterol	lipids	250163	329906	318818	399658	319687	280518	473905	523534	188078	201184	630312	739506	160631	177162	569794	705581
9(10)-EpOME	lipids	110528	1000	316680	326390	1000	1000	1.29015e+06	1.22877e+06	3.8369e+06	3.68964e+06	1.26401e+06	1.52231e+06	1000	1000	1.93676e+06	1.99973e+06
LysoPE 14:0 (sn-2)	lipids	1000	1000	307123	220967	366948	362436	250468	271526	140781	116169	1000	1000	1000	1000	1000	1000
PC 36:1/ PC 18:0/18:1	lipids	201896	299526	305134	258976	1000	1000	1000	1000	1000	1000	1000	1000	1000	1000	1000	1000
Oleic acid	lipids	471730	493181	295573	123404	512215	498753	637687	260518	1.1287e+06	432918	336022	481779	522265	501492	980946	828146
Hydroxyl PC 24:1	lipids	259901	140378	294413	316776	1000	1000	1000	1000	1000	1000	1000	1000	123644	1000	1000	1000
Lauric acid (C12:0)	lipids	217543	188726	283908	242638	1000	113080	321149	278456	9.4913e+06	1.09104e+07	1000	116095	1.7679e+06	1.56387e+06	119337	123562
PC 30:1/ PC 14:0/16:1	lipids	100995	1000	283760	254721	1000	1000	1000	1000	1000	1000	1000	1000	108573	1000	1000	1000
FA 20:1	lipids	102162	102751	280385	110847	1000	1000	413521	398125	2.48579e+06	1.75157e+06	1000	1000	1000	1000	1000	1000
LysoPE 14:0	lipids	1000	1000	278967	335926	109557	257067	215928	255057	286810	1000	1000	1000	120556	1000	1000	1000
FFA 20:3 (Dihomo-γ-linolenic acid, n–6 or Mead acid, n–9)	lipids	1000	1000	275880	336524	1000	1000	1000	1000	1000	1000	1000	1000	1000	1000	1000	1000
12(S)-Hydroperoxyeicosatetraenoic Acid [12(S)-HpETE]	lipids	181606	376738	267637	385659	1000	1000	266423	221557	1000	1000	1000	114399	847611	857066	1000	1000
PC 38:6p/ PC 16:0p/22:6	lipids	343419	260932	258486	1000	1000	1000	167626	134506	1000	1000	1000	1000	1000	1000	1000	1000
LysoPC 20:3 (sn-2)	lipids	285702	242183	254048	246817	105689	109155	232275	243179	1000	1000	1000	102067	212307	180711	119075	127163
LysoPE 16:1 (sn-1)	lipids	533028	432399	252487	230129	3.7394e+06	3.60284e+06	4.85141e+06	4.53629e+06	1000	1000	1.24373e+06	1.33921e+06	1000	1000	744445	540160
PC 35:1/ PC 16:0/19:1 or 17:0/18:1 or 17:1/18:0	lipids	318485	223154	232479	175771	394372	159054	1000	149431	1000	1000	1000	1000	1000	1000	1000	1000
MAG (18:4) isomer3	lipids	1.05466e+06	783181	231194	272474	1000	1000	144787	129075	1000	1000	1000	1000	1000	1000	1000	1000
LysoPC 20:3 (sn-1)	lipids	328813	217648	231003	221379	1000	1000	238105	261405	1000	1000	1000	116937	173042	141155	138193	145407
2-linoleoylglycerol (18:2)	lipids	1000	111981	226882	294320	1000	1000	146389	107682	108482	270354	448753	445227	1000	1000	376501	338696
Trihydroxyl PC 35:6 isomer	lipids	1.33289e+06	781445	223267	464901	1000	1000	1000	1000	1000	1000	1000	1000	1000	1000	1000	1000
8(R)-HPETE	lipids	149723	172771	222794	188582	1000	696231	475454	653623	272255	339177	561301	654740	286489	190312	212366	264765
LysoPE 14:0 (sn-1)	lipids	1000	1000	221429	189621	269784	308196	214214	227907	118042	108007	1000	1000	1000	1000	1000	1000
9-Hydroxy-(10E.12Z.15Z)-octadecatrienoic acid	lipids	1000	104233	219915	196342	1000	1000	2.12817e+06	1.98083e+06	1.38763e+06	1.71475e+06	932098	957038	1000	1000	1.82889e+06	2.1552e+06
FA 18:2	lipids	1000	1000	203210	140762	1000	1000	451381	209508	406289	2.77838e+06	266031	1000	127192	1000	1000	1000
13(S)-HPOT	lipids	1000	1000	200612	100972	1000	1000	147073	231019	385672	375132	1000	1000	1000	1000	1000	1000
PC 18:3/15:0	lipids	1.34867e+06	130035	197512	1.14146e+06	1000	171121	579741	804162	1000	1000	1000	1000	126702	141507	1000	1000
LysoPE 17:1 (sn-2)	lipids	1000	1000	188061	151532	857793	579106	415193	396047	1000	1000	115471	123147	1000	1000	188914	201186
PC 36:4/ PC 16:0/20:4 or 16:1/20:3	lipids	111380	1000	178284	204328	268318	231124	1000	1000	1000	1000	1000	1000	167938	191100	1000	1000
MG 18:2	lipids	149077	136677	177931	112192	1.81013e+06	2.35742e+06	244603	172659	160264	180718	558721	568486	124215	121823	373857	240214
Linolenic Acid ethyl ester	lipids	1000	1000	166089	156687	1000	1000	1000	120165	112542	123195	1000	1000	1000	1000	1000	1000
PE 36:5/ PE 18:2/18:3	lipids	1000	1000	157011	137418	4.91759e+06	4.35822e+06	198276	215556	1000	1000	1000	1000	1000	1000	1000	1000
13-HpOTrE(r)	lipids	236826	163067	154788	255766	1000	1000	1.58064e+06	149567	1000	1000	1000	1000	1000	1000	1000	1000
FA(C43H80NO8P)	lipids	169107	1000	153748	1000	1000	1000	1000	1000	1000	1000	1000	1000	1000	1000	1000	1000
LysoPE (18:3) isomer1	lipids	110537	1000	153230	156546	1.13605e+06	1.40501e+06	3.80019e+06	4.38311e+06	1000	1000	243456	259496	1000	1000	660530	708445
Prostaglandin J2-1	lipids	1000	1000	146238	177545	1000	1000	1000	1000	298278	395483	1000	100745	1000	1000	1000	1000
LPC(1-acyl 16:2)	lipids	413888	1000	144167	367138	1000	1000	159684	181166	1000	1000	1000	1000	378914	334084	1000	1000
LPS 18:2 (sn-1)	lipids	1000	1000	136610	1000	1000	1000	121078	107463	1000	1000	113448	123832	1000	1000	107008	127772
PC(14:3/17:3)	lipids	1000	1000	134588	104100	1000	1000	128902	132907	1000	1000	1000	1000	1000	1000	1000	1000
18-Oxooleate	lipids	1000	1000	125311	1000	6.23467e+06	4.73886e+06	1000	1000	158913	1000	1000	1000	1000	116894	137939	175717
Ethanolamine	lipids	302767	181378	121402	1000	171048	290430	176651	208396	238802	182443	238129	303432	425067	329374	195483	288264
FA(C40H78NO8P)	lipids	1000	257055	121203	1000	1000	1000	1000	1000	1000	395256	1000	1000	103322	1000	1000	1000
LysoPE 15:0 (sn-1)	lipids	1000	1000	118572	1000	780689	663605	296579	278438	1000	1000	197199	215811	1000	1000	284429	310594
PC 38:2/ PC 16:0/22:2	lipids	187301	165755	117499	1000	1000	1000	1000	1000	1000	1000	1000	1000	1000	1000	1000	1000
FA(C28H58NO7P)	lipids	382039	241230	110629	1000	1000	1000	113575	104212	1000	1000	162654	165131	1000	1000	457752	403350
Hexacosanoic	lipids	206461	351660	106376	137404	218183	132027	406157	396714	1000	117701	313731	447167	112935	101292	154233	330455
PC 32:2/ PC 14:0/18:2 or 16:1/16:1	lipids	1000	1000	103261	100737	1000	1000	1000	1000	1000	1000	1000	1000	1000	1000	1000	1000
LysoPE 17:0 (sn-2)	lipids	1000	1000	102742	1000	504877	360199	229009	249255	1000	1000	509908	329307	1000	1000	829669	919729
cis-9,10-Epoxystearic acid	lipids	140867	1000	1000	1000	1000	1000	1000	1000	2.81042e+07	2.72203e+07	1000	1000	1000	1000	1000	1000
FA 18:2-OH	lipids	1000	1000	1000	1000	1000	1000	527208	385452	2.91641e+06	3.25244e+06	1000	1000	1000	1000	1000	1000
10-heptadecenoate (17:1n7)	lipids	1000	1000	1000	1000	1000	1000	1000	1000	1.57975e+06	1.75738e+06	1000	1000	1000	1000	1000	1000
Arachidate (20:0)	lipids	1000	1000	1000	1000	1000	1000	139755	1000	1.1076e+06	1.43562e+06	1000	1000	1000	1000	1000	1000
cis-10-Pentadecenoic acid (C15:1)	lipids	135416	130474	1000	1000	1000	1000	440731	379974	1.07673e+06	1.276e+06	1000	1000	1000	1000	1000	1000
FFA 13:0 (Tridecanoic acid)	lipids	1000	1000	1000	1000	1000	1000	1000	1000	903347	1.11498e+06	1000	1000	1000	1000	1000	1000
9-KODE	lipids	3.44986e+06	2.46266e+06	1000	1000	1000	1000	2.30554e+06	2.52716e+06	977564	1.02057e+06	2.11263e+06	1.96203e+06	238385	233339	4.23048e+06	3.36206e+06
9-HOTrE	lipids	2.96393e+06	2.75601e+06	1000	1000	1000	1000	1.87708e+06	2.16903e+06	876127	917309	1.78402e+06	1.73085e+06	201311	183111	3.27753e+06	2.62302e+06
N-[3-(Methoxycarbonyl)benzoyl]-L-leucyl-N-[(3S,4S)-1-{[(2S)-1-(ethylamino)-3-methyl-1-oxo-2-butanyl]amino}-3-hydroxy-6-methyl-1-oxo-4-heptanyl]-L-norvalinamide	lipids	1000	1000	1000	1000	1000	1000	1000	1000	712852	687607	1000	1000	1000	1000	1000	1000
Myristoleic Acid (C14:1)	lipids	1000	1000	1000	1000	351238	356759	1000	1000	582865	660007	1000	1000	1000	1000	1000	1000
16-Hydroxypalmitate	lipids	1000	160898	1000	1000	1000	1000	1.56912e+06	1.71468e+06	375132	435921	689264	705521	1000	104696	372005	392731
Nervonate (24:1n9)	lipids	1000	1000	1000	1000	1000	1000	1000	106897	322669	395878	1000	1000	1000	1000	1000	1000
2-Aminoheptanoate	lipids	104713	1000	1000	153511	325255	270016	767425	513192	262249	338765	214847	268531	123825	1000	335095	423993
Stigmasterol	lipids	1000	1000	1000	1000	1000	1000	284819	227506	393286	316105	127076	175021	1000	1000	1000	1000
Palmitoyl ethanolamide	lipids	1000	1000	1000	1000	1000	1000	310013	453742	176966	310312	126143	1000	1000	1000	1000	1000
Tricosanoic Acid(C23:0)	lipids	213438	180805	1000	105649	2.1481e+06	2.79522e+06	222925	1000	184345	303626	229490	223593	1000	198096	139950	107329
MG 18:0	lipids	1000	1000	1000	163161	1000	1000	187348	155414	211438	255538	340166	184864	1.73049e+06	2.33942e+06	1000	146076
Glycerol	lipids	1000	1000	1000	1000	1000	1000	1000	1000	177651	205591	130763	1000	1000	1000	1000	1000
2-Methoxy-hexadecenoic acid	lipids	160931	347204	1000	1000	157465	210688	147451	158474	136717	197376	1.88728e+06	1.79669e+06	750351	543729	622987	454083
FFA 17:0 (Margaric acid)	lipids	1000	1000	1000	103031	1000	1000	950145	1.28634e+06	180787	195034	1.07341e+06	800985	1000	1000	1.55293e+06	1.54577e+06
Cholesterol	lipids	1000	1000	1000	1000	110095	1000	1000	1000	175679	183861	1000	1000	1000	1000	1000	1000
Capric acid (C10:0)	lipids	151666	121471	1000	1000	1000	1000	1000	1000	137198	159013	1000	1000	1000	1000	1000	1000
9,10-DiHOME	lipids	1000	1000	1000	129042	205726	127250	310916	254318	1000	145940	353068	355561	111243	159874	178139	494848
9,12,13-TriHOME	lipids	1000	1000	1000	1000	1000	1000	1000	1000	1000	138967	1000	1000	1000	1000	1000	1000
FA(C35H57N5O7)	lipids	1000	1000	1000	1000	1000	1000	1000	1000	1000	138781	1000	1000	1000	1000	1000	1000
22-Oxodocosanoate	lipids	1000	1000	1000	1000	1000	1000	1000	1000	136041	118323	1000	175789	1000	1000	1000	1000
13,16-Docosadienoic acid	lipids	1000	1000	1000	1000	1000	1000	1000	1000	1000	1000	141701	130161	1000	1000	1000	146788
13(S)-HODE	lipids	1000	1000	1000	1000	1000	1000	135466	1000	198713	1000	1000	1000	1000	1000	1000	1000
13-HOTrE(r)	lipids	134808	129036	1000	1000	1000	1000	127993	101803	133537	1000	452415	1.48267e+06	1000	1000	138640	168992
12(S)-HPETE-1	lipids	101316	1000	1000	126292	1000	128133	162430	140830	106610	1000	296008	249664	1000	227920	103217	1000
Cholic acid/ TCDCA (Taurochenodeoxycholate)	lipids	383146	188114	1000	1000	1000	1000	1000	1000	1000	1000	1000	1000	307022	537374	1000	1000
FA 18:1	lipids	134855	1000	1000	1000	1000	1000	1000	1000	1000	1000	1000	1000	1000	1000	1000	114483
LPG 14:0	lipids	1000	1000	1000	1000	167696	274082	1000	1000	1000	1000	1000	1000	110206	113905	1000	1000
16-Hydroxyhexadecanoic acid	lipids	224214	1000	1000	1000	1000	1000	1000	1000	1000	1000	1.75982e+07	1.66852e+07	1000	1000	1.59292e+07	1.52063e+07
12(R)-HPETE	lipids	1000	118545	1000	1000	1000	153556	156610	172612	1000	1000	213056	161713	111877	1000	151119	130180
Prostaglandin F2alpha-1	lipids	1000	1000	1000	1000	270965	234287	1000	1000	1000	1000	288564	276881	1000	1000	1000	1000
5(S)-HPETE-1	lipids	1000	1000	1000	1000	1000	117482	1000	1000	1000	1000	1000	1000	107735	124172	1000	1000
LysoPA 16:0	lipids	1000	1000	1000	1000	1000	1000	1000	1000	131292	1000	1000	1000	1000	1000	113479	1000
MAG (18:2) isomer1	lipids	1000	1000	1000	1000	1.57462e+07	1.67209e+07	1000	1000	1000	1000	361830	157723	1.07966e+06	1.09345e+06	153582	194299
LysoPA 18:0	lipids	1000	1000	1000	1000	139845	1000	1000	1000	102210	1000	1000	104281	1000	1000	1000	1000
1-Monopalmitin	lipids	256456	222382	1000	1000	1000	1000	1000	1000	1000	1000	1000	1000	1000	1000	1000	1000
Trioxilin A3	lipids	1000	1000	1000	1000	1000	1000	1000	1000	1000	1000	207724	102212	1000	1000	1000	1000
FA(C24H45O9P)	lipids	1000	1000	1000	1000	1000	1000	115604	167936	1000	1000	1000	1000	100563	1000	1000	1000
12,13-EODE	lipids	1000	1000	1000	1000	1000	1000	144322	119952	1000	1000	1000	1000	1000	1000	127834	1000
8,15-DiHETE	lipids	1000	1000	1000	120091	1000	1000	1000	1000	1000	1000	1000	1000	1000	1000	1000	1000
2-Aminoethylphosphonate	lipids	115846	104643	1000	1000	1000	1000	1000	1000	1000	1000	1000	1000	1000	1000	1000	1000
CDP-choline	lipids	1000	1000	1000	1000	1000	1000	1000	1000	1000	1000	1000	1000	1000	107866	1000	1000
MAG (18:3) isomer4	lipids	108139	1000	1000	1000	199440	1000	1000	1000	1000	1000	1000	139216	1000	1000	1000	1000
Hexadecanoic acid	lipids	1000	1000	1000	1000	1000	1000	1000	1000	1000	1000	467036	494513	1000	1000	110315	148425
delta-Tridecalactone	lipids	229601	159111	1000	1000	1000	1000	1000	1000	1000	1000	1000	1000	1000	1000	1000	1000
Tianshic acid	lipids	1000	1000	1000	1000	1000	1000	1000	1000	1000	1000	1000	1000	1000	1000	747193	797877
Cholic acid/ GCDCA (Glycochenodeoxycholate)	lipids	1000	1000	1000	135036	1000	1000	1000	1000	1000	1000	1000	163237	2.19914e+07	1.71448e+07	123217	1000
1-Octadecanol	lipids	111457	144430	1000	1000	1000	1000	1000	1000	1000	1000	117805	1000	115506	1000	1000	1000
17a-Hydroxyprogesterone	lipids	1000	1000	1000	1000	1000	1000	1000	1000	1000	1000	1.6344e+06	1.88899e+06	1000	1000	1.13615e+06	1.3076e+06
LysoPC 16:2	lipids	105672	1000	1000	1000	1000	1000	1000	1000	1000	1000	1000	1000	1000	1000	1000	1000
Acylcarnitine 6:0	lipids	206612	141598	1000	1000	1000	1000	1000	1000	1000	1000	1000	1000	175824	166194	1000	1000
Mgmag (18:2) isomer1	lipids	325144	256339	1000	1000	1000	114235	190541	162365	1000	1000	952664	1.36649e+06	1000	1000	907304	934054
(2R)-3-{[(2-Aminoethoxy)(hydroxy)phosphoryl]oxy}-2-(4-octadecynoyloxy)propyl 4-octadecynoate	lipids	1000	1000	1000	1000	999121	1.16486e+06	1000	1000	1000	1000	1000	1000	1000	1000	1000	1000
Erucic acid（Docosenoic Acid）	lipids	1000	1000	1000	1000	1000	1000	269540	261068	1000	1000	1000	1000	109895	108809	1000	1000
Acylcarnitine 16:0	lipids	1000	1000	1000	1000	405549	414398	1000	1000	1000	1000	1000	1000	1000	1000	1000	1000
Trihydroxy-octadecadienoic acid	lipids	213498	1000	1000	1000	1000	1000	1000	1000	1000	1000	194620	170863	125004	164977	144333	151346
Linoleic acid	lipids	1000	1000	1000	1000	1000	1000	1000	1000	1000	1000	6.68873e+06	4.79398e+06	1000	1000	1.0801e+07	1.04894e+07
FFA 18:4 (Stearidonic acid, n–3)	lipids	969004	893382	1000	1000	1000	1000	1000	1000	1000	1000	165169	127882	1000	1000	210837	261667
LysoPE 17:1 (sn-1)	lipids	1000	1000	1000	1000	355860	367012	234886	226371	1000	1000	1000	1000	1000	1000	1000	1000
FA 15:1	lipids	207853	268171	1000	1000	1000	1000	1000	1000	1000	1000	1000	1000	1000	1000	1000	1000
13-HPODE	lipids	1000	1000	1000	1000	1000	1000	1000	1000	1000	1000	134651	169142	1000	1000	941477	902446
FA(C35H59N5O5S)	lipids	178019	117050	1000	108857	1000	1000	1000	1000	1000	1000	1000	1000	1000	1000	1000	1000
LysoPE 17:0 (sn-1)	lipids	1000	1000	1000	1000	436620	407992	218101	250897	1000	1000	450528	332392	1000	1000	946993	879632
MAG (18:2) isomer2	lipids	1000	1000	1000	1000	127702	109914	1000	1000	1000	1000	207379	196831	107578	1000	215823	151254
Hydroxyl PC 29:4	lipids	139389	132142	1000	1000	1000	1000	1000	1000	1000	1000	1000	1000	1000	1000	1000	1000
PS 18:3/14:1	lipids	1000	1000	1000	105783	1000	1000	1000	117527	1000	1000	1000	1000	1000	1000	1000	1000
2-[(9,9-Dimethoxynonanoyl)oxy]-3-(palmitoyloxy)propyl 2-(trimethylammonio)ethyl phosphate	lipids	168167	128823	1000	112687	1000	1000	1000	105077	1000	1000	1000	1000	1000	1000	1000	1000
16-Hydroxy hexadecanoic acid	lipids	1000	1000	1000	1000	1.09767e+06	1.38208e+06	1000	1000	1000	1000	1000	135861	1000	1000	1000	1000
PE 38:4e/ PE 18:0e/20:4 or 20:0e/18:4 or 20:1e/18:3	lipids	1000	1000	1000	1000	124463	1000	1000	1000	1000	1000	1000	1000	1000	1000	1000	1000
LysoPC 20:4 (sn-1)	lipids	1000	1000	1000	1000	1000	1000	1000	1000	1000	1000	1000	1000	103834	1000	1000	1000
PE 36:1p/ PE 18:0p/18:1	lipids	1000	1000	1000	1000	188436	215737	1000	1000	1000	1000	1000	1000	1000	1000	1000	1000
FA(C43H82NO8P)	lipids	1000	1000	1000	1000	134189	1000	1000	1000	1000	1000	1000	1000	1000	1000	1000	1000
5α-Cholestan-3-one	lipids	1000	1000	1000	1000	2.52282e+06	1.57271e+06	1000	1000	1000	1000	1000	1000	238146	235430	1000	1000
PE 36:2e/ PE 18:0e/18:2	lipids	1000	1000	1000	1000	184043	142523	1000	1000	1000	1000	1000	1000	1000	1000	1000	1000
Arachidic acid	lipids	1.60966e+06	1.25458e+06	1000	1000	128800	1000	1000	1000	1000	1000	1000	1000	1000	1000	1000	1000
Acylcarnitine 18:1	lipids	1000	1000	1000	1000	1000	1000	1000	1000	1000	1000	1000	1000	139816	116386	109451	1000
LysoPE 18:0 (sn-1)	lipids	1000	1000	1000	1000	110091	1000	1000	1000	1000	1000	1000	1000	1000	1000	1000	1000
LysoPC 20:4 (sn-2)	lipids	142199	1000	1000	1000	1000	1000	1000	1000	1000	1000	1000	1000	1000	109111	1000	1000
LysoPE 20:5 (sn-1)	lipids	1000	1000	1000	1000	130511	1000	125852	132013	1000	1000	204388	223214	1000	1000	168924	153948
Corchorifatty acid B	lipids	154511	1000	1000	1000	1000	1000	1000	1000	1000	1000	285360	356188	1.92655e+06	106376	123712	137362
LysoPE 20:5 (sn-2)	lipids	1000	1000	1000	1000	140900	109915	106267	108788	1000	1000	226457	266411	1000	1000	148900	117752
PC 38:6e/ PC 16:0e/22:6	lipids	100619	1000	1000	1000	1000	1000	1000	1000	1000	1000	1000	1000	1000	1000	1000	1000
PE 36:6/ PE 16:1/20:5	lipids	1000	1000	1000	1000	138977	126411	1000	1000	1000	1000	1000	1000	1000	1000	1000	1000
PE 36:5/ PE 16:0/20:5	lipids	1000	1000	1000	1000	299958	276132	1000	1000	1000	1000	1000	1000	1000	1000	1000	1000
Phenylalanine	amino acids and their derivatives	110526514	1.03774e+08	1007211926	9.63951e+08	5.28456e+08	6.95876e+08	4.18825e+08	4.60762e+08	1.68233e+06	2.02046e+06	3.23065e+07	3.53553e+07	1166021427	8.94268e+08	3.28648e+08	3.59771e+08
Tyrosine	amino acids and their derivatives	4.67148e+07	4.1532e+07	7.16926e+08	6.50921e+08	434172725	4.69728e+08	3.06161e+08	3.58452e+08	1.17274e+06	1.20141e+06	8.1125e+06	7.44221e+06	1.52452e+08	1.30229e+08	4.0698e+07	4.43702e+07
L-Tryptophan	amino acids and their derivatives	2.0068e+07	2.0098e+07	6.12296e+08	5.6646e+08	8.98444e+08	9.75749e+08	1.24465e+08	1.74366e+08	716397	1.23125e+06	1.13134e+06	1.21544e+06	1.92227e+08	132377271	1.32383e+06	1.2187e+06
Homocystine	amino acids and their derivatives	4.77533e+06	3.89975e+06	5.56373e+08	4.97899e+08	102566373	1.29352e+08	1.86083e+08	2.11871e+08	1.44519e+06	1.79858e+06	4.89373e+06	5.22987e+06	2.71463e+07	2.08536e+07	1.33469e+07	1.38953e+07
L-Phenylalanine	amino acids and their derivatives	1.2763e+08	9.64018e+07	3.86999e+08	3.47615e+08	5.29984e+08	5.13165e+08	4.3316e+08	3.97129e+08	2.27741e+06	2.30527e+06	3.40229e+07	3.4574e+07	9.083e+08	8.85438e+08	3.23433e+08	3.22382e+08
Aminobutyric Acid	amino acids and their derivatives	1.66833e+08	1.54979e+08	2.9807e+08	2.83198e+08	2.63751e+08	290630568	1.96789e+08	2.01074e+08	1.03229e+08	105268432	3.16851e+07	3.01262e+07	2.47913e+08	2.24714e+08	1.2232e+08	1.30691e+08
gamma-aminobutyrate (GABA)	amino acids and their derivatives	1.45758e+08	1.27792e+08	2.18342e+08	2.17803e+08	2.02368e+08	2.27429e+08	1.61773e+08	1.64805e+08	7.57682e+07	7.02656e+07	2.20479e+07	2.18193e+07	1.86384e+08	177428295	8.75499e+07	9.25456e+07
3-Indoleacrylic acid	amino acids and their derivatives	5.24793e+07	3.96944e+07	2.04185e+08	1.9618e+08	1.18616e+09	1.16843e+09	2.46816e+08	2.30052e+08	1.29588e+06	1.66122e+06	1.54294e+06	1.75446e+06	3.58012e+08	3.24038e+08	1.08337e+06	972726
5-oxoproline	amino acids and their derivatives	2.55234e+07	2.84619e+07	1.13424e+08	1.21258e+08	1.83937e+08	2.10955e+08	1.02912e+08	9.78012e+07	4.66069e+07	4.88754e+07	2.10685e+07	2.15787e+07	4.93931e+08	4.53303e+08	2.12436e+08	2.29083e+08
Arginine	amino acids and their derivatives	8.79272e+06	7.94356e+06	8.89886e+07	8.36147e+07	5.43661e+07	5.89437e+07	4.78404e+07	4.66714e+07	407199	472660	1.03626e+07	1.21161e+07	7.5055e+07	7.25424e+07	1.42641e+07	1.47244e+07
L-Tyrosine	amino acids and their derivatives	6.14158e+07	4.82191e+07	7.93379e+07	6.92487e+07	5.18918e+08	5.07318e+08	5.87156e+08	5.75778e+08	1.47523e+06	1.7919e+06	1.10626e+07	1.24284e+07	1.93646e+08	1.77177e+08	5.90435e+07	5.73945e+07
indole-3-acetyl-L-asparticacid	amino acids and their derivatives	4.02473e+07	4.27515e+07	7.2305e+07	7.74618e+07	5.54823e+07	6.06415e+07	152811619	1.55661e+08	8.3757e+06	9.03448e+06	4.00611e+06	4.56264e+06	4.0662e+06	3.38973e+06	2.09588e+06	2.48558e+06
Leucine	amino acids and their derivatives	1.36743e+07	1.16139e+07	5.29846e+07	5.1548e+07	4.90357e+07	5.73436e+07	3.59939e+07	3.8047e+07	750640	868288	1.4101e+06	1.68484e+06	7.66618e+07	6.25486e+07	1.26719e+07	1.41224e+07
L-Isoleucine	amino acids and their derivatives	1.27193e+07	1.05732e+07	4.88739e+07	3.91202e+07	3.81071e+07	4.52615e+07	3.29328e+07	3.46292e+07	957771	971038	1.35568e+06	1.49412e+06	6.24067e+07	5.17026e+07	1.13242e+07	1.3159e+07
Proline	amino acids and their derivatives	9.26731e+06	9.02239e+06	4.40324e+07	4.21213e+07	2.0679e+07	2.14006e+07	3.46615e+07	3.56991e+07	5.65992e+06	7.18501e+06	3.3661e+06	3.37554e+06	3.59511e+07	3.5943e+07	2.18279e+07	2.34557e+07
N6,N6,N6-trimethyllysine	amino acids and their derivatives	1.28367e+06	1.30997e+06	3.84087e+07	3.59332e+07	6.14226e+07	7.81324e+07	6.15776e+06	5.77229e+06	138381	1000	1000	1000	1.29126e+07	9.03188e+06	1000	1000
gamma-glutamylglycine	amino acids and their derivatives	1.21073e+06	1.12277e+06	3.54923e+07	3.04016e+07	5.59947e+07	6.96625e+07	7.19793e+06	7.42805e+06	1000	1000	1000	1000	1.11386e+07	7.64102e+06	1000	1000
L-Valine	amino acids and their derivatives	1.5727e+07	1.52355e+07	3.47556e+07	3.15913e+07	6.58473e+07	6.80406e+07	5.58354e+07	5.60483e+07	2.641e+06	2.68805e+06	2.8668e+06	2.91547e+06	1.08174e+08	9.69055e+07	2.30276e+07	2.09943e+07
Histidine	amino acids and their derivatives	2.26408e+06	1.83121e+06	3.42911e+07	3.74492e+07	1.41288e+08	1.3481e+08	5.11351e+06	4.62422e+06	1.22618e+06	1.44425e+06	5.44883e+06	4.84611e+06	6.18123e+06	6.65743e+06	2.92156e+06	3.06681e+06
L-Proline	amino acids and their derivatives	1.09439e+07	1.07353e+07	3.41016e+07	3.36859e+07	2.50044e+07	2.55223e+07	4.128e+07	3.94981e+07	1.0467e+07	1.2486e+07	3.99501e+06	4.27669e+06	4.74271e+07	4.48511e+07	2.18279e+07	2.14372e+07
N-acetylglutamine	amino acids and their derivatives	975119	820704	1.96797e+07	1.98397e+07	3.05297e+07	36820081	5.64389e+06	6.04265e+06	1000	1000	1000	1000	6.91043e+06	5.01355e+06	1000	1000
Lysine	amino acids and their derivatives	1.12348e+06	1.1858e+06	1.62766e+07	1.69241e+07	5.39005e+06	8.29387e+06	3.43962e+06	3.52211e+06	237957	216792	1.45183e+06	1.61571e+06	1.76717e+07	2.16777e+07	1.70087e+06	1.60699e+06
Glutamine	amino acids and their derivatives	1.17184e+06	1.20901e+06	1.59256e+07	1.68014e+07	8.22084e+06	8.24714e+06	3.27931e+06	3.44737e+06	387168	441687	1.55411e+06	1.4822e+06	1.72969e+07	2.07199e+07	1.57998e+06	1.85587e+06
Xanthurenic acid	amino acids and their derivatives	2.46851e+06	2.47076e+06	1.32578e+07	1.37145e+07	1.75231e+07	2.43719e+07	6.24347e+06	6.26959e+06	448939	408679	2.26483e+07	2.53927e+07	5.55815e+06	4.48244e+06	8.16276e+06	1.13638e+07
N-delta-acetylornithine	amino acids and their derivatives	880403	814202	1.149e+07	1.09351e+07	6.88578e+06	7.08075e+06	6.02276e+06	5.83296e+06	1000	1000	861210	1.0073e+06	8.11737e+06	7.67215e+06	1.21547e+06	1.34108e+06
Valine	amino acids and their derivatives	2.81786e+06	2.52448e+06	9.89814e+06	1.03244e+07	1.05285e+07	1.17392e+07	1.0158e+07	1.0417e+07	275350	417011	614748	737294	1.84179e+07	1.72537e+07	5.25456e+06	5.34414e+06
L-Arginine	amino acids and their derivatives	5.32551e+06	4.70837e+06	8.98472e+06	8.61156e+06	1.89923e+07	2.0785e+07	2.95109e+07	2.76995e+07	326407	341595	4.26795e+06	4.96635e+06	4.90926e+07	4.78482e+07	5.87577e+06	6.05801e+06
4-Hydroxy-L-threonine -4	amino acids and their derivatives	3.39082e+06	2.54242e+06	6.98971e+06	6.30239e+06	3.73221e+06	3.91745e+06	2.82424e+06	3.40039e+06	1000	1000	123537	208416	1.56414e+06	1.48548e+06	533003	466744
Homoproline	amino acids and their derivatives	4.34372e+06	3.73865e+06	5.58933e+06	5.42997e+06	2.36909e+06	2.39951e+06	1.45428e+07	1.58448e+07	1.15137e+06	986058	343522	377022	8.85609e+06	6.27089e+06	763317	884839
Alanylleucine	amino acids and their derivatives	109423	194938	5.48303e+06	4.92183e+06	3.31423e+06	4.93041e+06	2.75484e+06	3.06691e+06	135012	111860	1000	1000	848560	693612	296159	248009
beta-Homoisoleucine	amino acids and their derivatives	7.65583e+07	6.22455e+07	5.26143e+06	4.55361e+06	6.04271e+06	6.12341e+06	3.23646e+07	3.11105e+07	3.54389e+07	4.05926e+07	1.00061e+06	1.20674e+06	3.40422e+06	2.75853e+06	1.13705e+06	1.15187e+06
Methionine	amino acids and their derivatives	678258	574473	5.25772e+06	5.01974e+06	1.36513e+06	1.4768e+06	148235	137328	1000	1000	1000	1000	1.44136e+07	1.17466e+07	1000	1000
Gamma-glutamyl Glutamine	amino acids and their derivatives	1.94772e+06	1.46416e+06	4.91182e+06	4.56954e+06	1.57178e+06	1.85449e+06	1.59586e+06	1.40442e+06	104260	1000	397939	514529	2.18562e+07	1.77314e+07	3.31785e+06	3.88761e+06
Vanillin	amino acids and their derivatives	3.01975e+07	2.65962e+07	4.51769e+06	4.55446e+06	3.36205e+06	3.60533e+06	1.98211e+07	1.19043e+07	8.13882e+07	1.06207e+08	2.17395e+07	1.75272e+07	1.96974e+07	1.6673e+07	2.07575e+07	2.26294e+07
N-Hydroxy-L-tryptophan	amino acids and their derivatives	1000	1000	4.213e+06	4.11313e+06	2.11987e+06	2.94141e+06	2.43863e+06	2.66999e+06	168812	194362	1000	1000	462342	360367	1000	1000
N-acetylhistidine	amino acids and their derivatives	505577	523821	4.20378e+06	4.67337e+06	6.41834e+06	9.33642e+06	876703	940845	473139	517558	496799	610941	948370	979862	395287	558438
gamma-glutamylisoleucine	amino acids and their derivatives	342886	343452	4.03018e+06	3.48213e+06	575554	1.08562e+06	939052	622562	111343	108149	2.47603e+06	1.45159e+06	2.32947e+06	2.25168e+06	2.44861e+06	2.66659e+06
Val+2hexoside	amino acids and their derivatives	311767	356955	4.01249e+06	3.40102e+06	1.64724e+06	2.39772e+06	1000	1000	1000	1000	1000	1000	5.64696e+06	7.4711e+06	1000	1000
Val derivative	amino acids and their derivatives	377292	275951	3.47564e+06	3.45652e+06	1.7515e+06	1.86343e+06	1000	1000	1000	1000	1000	1000	7.92335e+06	6.09079e+06	1000	1000
gamma-glutamylvaline	amino acids and their derivatives	8.45118e+06	3.36894e+06	3.38749e+06	3.51293e+06	1.71323e+06	2.85895e+06	1.38492e+06	1.36899e+06	4.38594e+06	4.35133e+06	4.14044e+06	2.76956e+06	902128	2.66936e+06	1.053e+06	1.32062e+06
Leucylglutamine	amino acids and their derivatives	224340	210602	3.30418e+06	3.41068e+06	328086	714908	401426	472823	117924	179121	707955	549106	3.48855e+06	2.93955e+06	1.75058e+06	1.90772e+06
Pyroglutamine	amino acids and their derivatives	5.5278e+06	6.38598e+06	3.04401e+06	2.67856e+06	4.85286e+06	4.22381e+06	1.94581e+06	2.07816e+06	2.89349e+06	2.3892e+06	2.99245e+06	2.93561e+06	2.9297e+06	3.73946e+06	3.14771e+06	3.67503e+06
Glutamic acid	amino acids and their derivatives	1.01634e+06	1.0729e+06	2.95994e+06	2.46306e+06	1.4756e+06	1.94008e+06	863072	878501	2.1829e+06	2.30458e+06	2.34653e+06	2.66697e+06	1.17527e+06	1.52025e+06	2.59803e+06	2.4269e+06
L-Asparagine	amino acids and their derivatives	208476	190630	2.63953e+06	2.59564e+06	7.88215e+06	8.11759e+06	4.8926e+06	4.57796e+06	1000	1000	538150	544756	1.38019e+07	1.30222e+07	8.31514e+06	7.47508e+06
N-monomethylarginine	amino acids and their derivatives	371014	294717	2.46514e+06	2.10854e+06	6.76358e+06	7.6351e+06	2.13488e+06	2.36645e+06	282751	240628	1.00112e+06	914523	2.11698e+06	1.55176e+06	859570	763349
3-Sulfo-L-alanine/Cysteic acid	amino acids and their derivatives	4.41204e+06	4.1192e+06	2.26849e+06	1.93698e+06	1.62279e+06	1.80738e+06	2.35615e+06	2.57097e+06	2.85153e+06	3.34828e+06	4.00671e+06	4.52773e+06	1.47805e+06	1.31646e+06	3.1145e+06	3.76855e+06
Tyramine	amino acids and their derivatives	410450	390961	2.05314e+06	1.91028e+06	1.38675e+06	1.84143e+06	1.91718e+06	1.93799e+06	164207	175820	230936	246007	2.08911e+06	1.7543e+06	377383	489123
Serine	amino acids and their derivatives	716794	760168	1.91038e+06	1.95012e+06	2.17662e+06	2.27068e+06	1.75831e+06	1.67871e+06	389971	388466	300737	297872	2.63875e+06	2.79111e+06	842523	896878
Alanine	amino acids and their derivatives	1.11536e+06	877072	1.75701e+06	1.65911e+06	3.38564e+06	3.36991e+06	2.56516e+06	2.71301e+06	423435	346403	672089	796468	4.63072e+06	5.26104e+06	1.45708e+07	1.50308e+07
N-[Methyl(7H-purin-6-yl)carbamoyl]-L-threonine	amino acids and their derivatives	617589	507053	1.67731e+06	1.65466e+06	2.4755e+06	3.25585e+06	1.42612e+06	1.99318e+06	1000	1000	2.66104e+06	3.0437e+06	527489	456082	956896	1.06612e+06
L-Glutamic acid	amino acids and their derivatives	977061	1.10094e+06	1.60061e+06	1.25008e+06	6.76489e+06	7.30881e+06	8.4413e+06	7.71023e+06	1.36708e+06	1.18681e+06	565908	604074	9.05793e+06	7.74895e+06	859563	896588
N-alpha-acetylornithine	amino acids and their derivatives	181118	175591	1.59118e+06	1.73823e+06	1.03962e+06	1.25282e+06	1.01326e+06	829167	1000	1000	152427	165752	1.89651e+06	1.28232e+06	303982	276292
L-Methionine	amino acids and their derivatives	893383	798278	1.57523e+06	1.35365e+06	2.46997e+06	2.50571e+06	239178	228912	1000	1000	1000	1000	2.28962e+07	1.99534e+07	1000	1000
L-Serine	amino acids and their derivatives	829565	845485	1.52292e+06	1.58282e+06	3.85393e+06	3.80917e+06	3.1764e+06	2.76591e+06	481617	464134	448262	449386	4.45497e+06	4.83549e+06	1.29023e+06	1.21718e+06
N-acetylisoleucine	amino acids and their derivatives	134914	191995	1.4961e+06	1.41542e+06	541880	735015	312360	1000	216517	170528	1000	1000	228934	386584	1000	103312
L-Alanine	amino acids and their derivatives	787767	780628	1.49364e+06	1.57535e+06	4.33206e+06	4.32064e+06	3.09081e+06	2.79525e+06	256058	238875	540569	520821	4.91337e+06	5.23619e+06	1.41062e+07	1.39865e+07
Asn+2hexoside	amino acids and their derivatives	132694	1000	1.48616e+06	1.40755e+06	1.76254e+06	2.01313e+06	1000	1000	1000	1000	1000	1000	2.68762e+06	2.41864e+06	342158	478243
L-Threonine	amino acids and their derivatives	556005	569655	1.44667e+06	1.54097e+06	3.58668e+06	3.56349e+06	2.15815e+06	2.01621e+06	350670	347596	627911	646720	3.75984e+06	4.17474e+06	1.67109e+06	1.47079e+06
Ergothioneine	amino acids and their derivatives	923496	1.00838e+06	1.43172e+06	1.58955e+06	9.25001e+06	9.79044e+06	312808	350279	135254	110521	1.19938e+06	1.22627e+06	597407	537473	392802	321674
gamma-Glutamylleucine	amino acids and their derivatives	146407	116643	1.37726e+06	1.24696e+06	997247	1.08445e+06	456321	460392	1000	1000	586080	718470	668683	724195	764272	951566
dimethylarginine (SDMA + ADMA)	amino acids and their derivatives	356472	376232	1.2125e+06	1.28796e+06	1.13314e+06	1.78842e+06	1.06198e+06	987759	121278	182390	7.29525e+06	8.46079e+06	2.54313e+06	2.59778e+06	1.10998e+06	1.33287e+06
S-adenosylhomocysteine (SAH)	amino acids and their derivatives	1000	1000	1.04676e+06	1.02299e+06	1000	1000	124742	135220	1000	1000	1000	1000	145113	209132	1000	1000
Glutamate, gamma-methyl ester	amino acids and their derivatives	2.08972e+06	1.83406e+06	1.01215e+06	870342	3.91529e+06	4.56505e+06	2.43039e+06	2.70096e+06	1.21663e+06	956239	3.62956e+06	3.58232e+06	261258	311381	749881	896961
Phe+2hexoside	amino acids and their derivatives	1000	1000	974531	910434	297092	388299	1000	1000	1000	1000	1000	1000	953277	1.00601e+06	1000	1000
L-Leucine	amino acids and their derivatives	248148	210861	868362	665650	1.00444e+06	1.00693e+06	742601	661324	1000	1000	1000	1000	2.83792e+06	2.47988e+06	233069	255890
Ala+2hexoside	amino acids and their derivatives	1000	106184	747266	586345	679253	716408	1000	1000	1000	1000	1000	1000	1.61352e+06	1.95475e+06	443663	380486
O-phospho-4-hydroxy-L-threonine	amino acids and their derivatives	627119	570700	713561	850132	166871	286266	121719	138985	159508	133180	589474	577273	5.43363e+06	5.48026e+06	9.07723e+06	8.19883e+06
N-acetylleucine	amino acids and their derivatives	699732	797319	656266	679047	417088	305047	942051	945658	627320	592783	1.04613e+06	1.07538e+06	564016	598166	534636	504668
Pro+2hexoside	amino acids and their derivatives	1000	1000	606472	328525	127584	135723	1000	1000	1000	1000	1000	1000	252049	300070	102650	1000
Ser+2hexoside	amino acids and their derivatives	1000	103614	545371	395414	695259	886298	1000	1000	1000	1000	1000	1000	1.01157e+06	1.75462e+06	1000	1000
Saccharopine	amino acids and their derivatives	321424	286111	463938	314669	655379	504884	550268	500021	267640	262099	1.24068e+06	1.24858e+06	1.84374e+06	1.2294e+06	1.64069e+06	2.34474e+06
N-Benzoyltryptamine	amino acids and their derivatives	1000	1000	454845	176377	1000	1000	1000	1000	1000	1000	1000	1000	1000	1000	1000	1000
Tryptamine	amino acids and their derivatives	1000	1000	427501	508786	4.72137e+06	5.25721e+06	906744	1.23778e+06	1000	1000	1000	1000	1000	1000	1000	1000
N-acetylproline	amino acids and their derivatives	374252	523466	418134	458095	310162	521744	775290	854992	289226	225335	566834	283352	206558	306121	276012	233494
Cycloleucine(1-Amino-1-cyclopentanecarboxylic acid)	amino acids and their derivatives	105409	1000	385814	354005	560741	593508	652141	665226	1000	1000	1000	1000	1.6399e+06	1.39299e+06	389686	371970
Pro derivative-1	amino acids and their derivatives	1000	1000	346439	601503	132618	139334	1000	1000	1000	1000	1000	1000	360285	341793	130890	127252
N-Acetyl-DL-glutamic acid	amino acids and their derivatives	1.64696e+07	1.88688e+07	252715	335240	3.07146e+06	5.75635e+06	5.0715e+06	5.0719e+06	2.87402e+07	3.64128e+07	436706	481342	409676	423966	1.06488e+06	1.16855e+06
valylleucine	amino acids and their derivatives	236356	294007	251908	201469	1.74129e+06	2.73417e+06	1.35898e+06	1.25628e+06	178923	215588	424571	356163	566495	508784	392476	419854
valylisoleucine	amino acids and their derivatives	168331	220667	242054	197355	1.80351e+06	2.2133e+06	1.16899e+06	1.19936e+06	147817	209488	366885	484522	498258	522803	583992	593014
Thr+2hexoside	amino acids and their derivatives	1000	1000	231263	218336	383144	364321	1000	1000	1000	1000	1000	1000	685145	745230	1000	1000
L-theanine	amino acids and their derivatives	142848	135552	230731	206674	1.08076e+06	1.01951e+06	1.59261e+06	1.6017e+06	104929	107298	224734	249029	903700	802381	183002	185520
L-Aspartic acid	amino acids and their derivatives	112041	110347	226863	219452	1.15459e+06	1.12128e+06	668417	641602	396902	425619	419360	405135	496161	564856	8.4246e+06	8.85034e+06
L-Tyramine	amino acids and their derivatives	122174	120902	199713	170698	546341	441341	836953	784835	1000	100984	120204	115903	365619	268407	136947	135912
L-Histidine	amino acids and their derivatives	1000	1000	190528	167838	1.39611e+07	1.40641e+07	365548	343951	1000	1000	151127	139105	1.20032e+06	1.21234e+06	171856	243511
Cysteine	amino acids and their derivatives	704298	721602	189553	238350	322296	482632	1.57126e+06	1.43645e+06	201199	198929	1.14186e+06	1.30732e+06	1000	1000	1.32196e+06	1.45134e+06
Threonine	amino acids and their derivatives	1000	1000	178465	224081	326918	254428	214972	147531	1000	1000	1000	115459	328353	310475	217726	243669
Agmatine	amino acids and their derivatives	167969	199552	174532	137644	1000	1000	1000	177653	1000	173066	124824	330185	103870	1000	125469	1000
Asp+2hexoside	amino acids and their derivatives	1000	1000	122697	137866	435662	369845	1000	1000	1000	1000	1000	1000	311859	443069	657631	741669
Lysine butyrate	amino acids and their derivatives	177756	114642	105236	1000	929341	1.2032e+06	1.62045e+06	1.47702e+06	19414727	1.83937e+07	5.10353e+06	4.6562e+06	1000	1000	1000	181971
gamma-glutamylalanine	amino acids and their derivatives	1000	1000	1000	110685	1000	1000	1000	1000	1000	1000	1000	1000	117260	1000	451291	404509
beta-Homothreonine	amino acids and their derivatives	1000	1000	1000	1000	1.41088e+06	447855	365467	305633	180031	190162	462922	557198	156743	1000	6.76445e+06	6.8946e+06
Aspartic acid	amino acids and their derivatives	1000	1000	1000	1000	1000	1000	107563	1000	115779	166705	1000	136064	1000	1000	952681	686625
N-Acetyltryptamine	amino acids and their derivatives	101982	1000	1000	101849	219823	139371	321812	375394	1000	1000	99972.5	204917	395329	341317	1000	1000
Cystine	amino acids and their derivatives	1000	1000	1000	1000	1000	1000	1000	1000	115381	1000	1000	1000	1000	1000	1000	1000
gamma-glutamylglutamine	amino acids and their derivatives	1000	1000	1000	1000	1000	1000	1000	1000	1000	1000	102064	1000	1000	1000	1000	1000
L-Lysine	amino acids and their derivatives	1000	1000	1000	1000	1000	105959	1000	1000	1000	1000	1000	1000	106549	101650	1000	1000
p-coumaroylserotonin	amino acids and their derivatives	1000	1000	1000	1000	742863	1.73925e+06	1000	1000	1000	1000	1000	1000	1000	1000	1000	1000
Gly+2hexoside	amino acids and their derivatives	1000	1000	1000	115958	1000	1000	1000	1000	1000	1000	1000	1000	1000	1000	1000	1000
Gln+2hexoside	amino acids and their derivatives	1000	1000	1000	1000	1000	1000	1000	1000	1000	1000	1000	1000	155390	133313	1000	1000
L-Glutamine	amino acids and their derivatives	1000	1000	1000	1000	295649	327123	1000	1000	1000	1000	1000	1000	3.99515e+06	3.40259e+06	1000	1000
N-Salicyloylserotonin	amino acids and their derivatives	1000	102843	1000	1000	1000	1000	1000	1000	1000	1000	1000	1000	1000	1000	1000	1000
Ser+4hexoside	amino acids and their derivatives	1000	1000	1000	127301	171557	115091	1000	1000	1000	1000	1000	1000	1000	1000	1000	1000
Niacinamide	vitamins and their derivatives	1.12051e+08	9.51154e+07	7.12832e+08	6.11349e+08	1.35655e+08	1.76937e+08	7.30808e+07	8.13522e+07	3.50009e+06	6.11396e+06	3.63137e+07	3.96498e+07	1.20157e+08	9.64811e+07	8.96345e+07	9.21368e+07
L-Ascorbic acid+2CH3+OH+2phospate	vitamins and their derivatives	144729877	1.32728e+08	2.63295e+08	2.23252e+08	1.28017e+08	1.42867e+08	1.58319e+07	1.6205e+07	2.91912e+06	3.01955e+06	3.20962e+07	3.52952e+07	1.98357e+08	142621117	6.8297e+07	7.88271e+07
Nicotinate ribonucleoside	vitamins and their derivatives	5.79798e+06	5.78843e+06	5.17141e+07	5.18593e+07	8.52136e+06	1.05914e+07	2.67649e+06	2.84191e+06	2.55387e+06	1.98337e+06	8.09832e+06	8.52166e+06	4.70776e+06	4.07639e+06	5.41339e+06	5.34616e+06
Oleic Acid-biotin	vitamins and their derivatives	2.24199e+07	1.6907e+07	5.07564e+07	47871704	1.07541e+07	1.35593e+07	2.14615e+07	2.41472e+07	3.09605e+06	4.00043e+06	2.40366e+07	2.63621e+07	1.15043e+07	8.17898e+06	2.82032e+07	3.29839e+07
Niacin	vitamins and their derivatives	2.67624e+07	2.48184e+07	4.52509e+07	4.10495e+07	3.05746e+07	3.43834e+07	3.22608e+07	3.35206e+07	6.85679e+06	6.73778e+06	1.48286e+07	1.63455e+07	2.23166e+07	1.99418e+07	1.43195e+07	1.58555e+07
Pyridoxine-4H	vitamins and their derivatives	4.39678e+06	3.77521e+06	4.46783e+07	4.21403e+07	2.03491e+07	2.72643e+07	1.79634e+07	2.00053e+07	1000	1000	6.55144e+06	7.23418e+06	4.98762e+07	3.60765e+07	1.32041e+07	1.55399e+07
2-Methylnicotinamide	vitamins and their derivatives	127904	1000	3.49442e+07	3.00475e+07	5.58453e+06	7.48562e+06	1.49202e+07	1.70564e+07	106996	163677	347913	457753	1.4108e+06	1000	462177	598748
(R)-imazapyr	vitamins and their derivatives	1.02216e+07	9.66156e+06	2.84569e+07	2.97316e+07	8.34924e+06	9.40756e+06	4.23479e+06	3.53884e+06	487839	397231	3.52951e+06	3.57864e+06	1.48087e+08	1.32942e+08	2.77598e+07	2.75723e+07
Pyridoxate	vitamins and their derivatives	2.07998e+06	1.87242e+06	1.60731e+07	1.51912e+07	7.22862e+06	9.93038e+06	1.126e+07	1.32124e+07	3.59697e+06	4.5708e+06	1.07182e+07	1.19694e+07	3.34733e+06	2.82355e+06	1.93035e+07	2.01789e+07
Pantothenic acid (Vitamine B5)	vitamins and their derivatives	1.18548e+07	7.23814e+06	1.22046e+07	1.13305e+07	6.09381e+06	5.71999e+06	2.9799e+07	2.9036e+07	1.58045e+06	1.96585e+06	1.07739e+07	1.21918e+07	1.31389e+07	1.24137e+07	1.07339e+07	1.0839e+07
Riboflavin	vitamins and their derivatives	1.89557e+07	1.48198e+07	1.06635e+07	9.46127e+06	1.44346e+07	2.38664e+07	1.84494e+07	23189089	7.08397e+06	1.30281e+07	2.45118e+07	3.78668e+07	8.2883e+06	4.03496e+06	1.5495e+07	3.50645e+07
folinic acid	vitamins and their derivatives	3.30718e+06	3.06675e+06	9.48071e+06	8.93624e+06	6.42528e+06	8.29647e+06	3.26264e+06	3.04157e+06	1.41394e+06	1.23624e+06	3.38571e+06	3.69018e+06	4.55917e+06	3.31317e+06	3.41096e+06	3.99363e+06
PLP	vitamins and their derivatives	1.05815e+06	1.04602e+06	8.82069e+06	8.03587e+06	704448	757860	357418	251233	205875	261742	1.58232e+06	1.86764e+06	7.35557e+06	6.86221e+06	6.81716e+06	8.39501e+06
Linoleic Acid-biotin	vitamins and their derivatives	1.1607e+07	1.1531e+07	8.73879e+06	7.0718e+06	4.15305e+06	5.78082e+06	1.46291e+07	1.69751e+07	549587	434205	3.68082e+07	3.96237e+07	1.58622e+07	1.30547e+07	3.96032e+07	4.34036e+07
Niacin+CH3	vitamins and their derivatives	1.32616e+06	1.27316e+06	8.31443e+06	7.57049e+06	6.60047e+06	6.95306e+06	2.76496e+07	2.7731e+07	1.14245e+07	1.10905e+07	2.52969e+06	2.47212e+06	139119	124242	4.54573e+06	4.59282e+06
N1-methyl-nicotinamide	vitamins and their derivatives	1.39379e+06	1.47939e+06	8.06764e+06	7.55543e+06	6.39991e+06	6.89526e+06	2.71924e+07	2.72981e+07	1.11736e+07	1.09914e+07	2.85231e+06	2.63113e+06	194268	238913	4.34652e+06	4.18345e+06
pyridoxine (Vitamin B6)	vitamins and their derivatives	3.58829e+07	3.16502e+07	7.89262e+06	7.67849e+06	6.49947e+06	7.95194e+06	5.79141e+06	5.85482e+06	3.54589e+07	4.03486e+07	2.16775e+07	2.42838e+07	1.0244e+07	8.13396e+06	2.56097e+07	2.85706e+07
pantothenic acid+CH3CO	vitamins and their derivatives	2.24223e+07	1.74217e+07	7.15254e+06	1.08629e+07	6.1375e+06	9.67978e+06	4.84053e+06	6.18795e+06	6.20896e+06	5.30218e+06	8.33427e+06	8.18068e+06	9.30382e+06	1.04412e+07	4.5243e+06	7.21162e+06
pyridoxine +2CH3+OH+2phospate	vitamins and their derivatives	242372	217010	6.9121e+06	7.36566e+06	447568	708453	1000	1000	1000	1000	232661	224171	1.68981e+07	1.43356e+07	222486	256731
TPP	vitamins and their derivatives	1.0733e+07	8.06644e+06	6.67211e+06	6.1187e+06	5.87142e+06	6.92312e+06	3.17123e+06	3.86178e+06	1.50841e+06	1.41736e+06	1.16174e+07	1.15592e+07	8.87208e+06	7.1269e+06	5.62632e+06	7.04268e+06
α-Tocopherol	vitamins and their derivatives	2.30728e+06	2.81894e+06	6.16695e+06	6.13787e+06	3.82951e+06	3.41879e+06	1000	1000	412700	419765	1.24645e+07	1.12257e+07	942332	907662	1.7829e+06	1.66309e+06
Nicotinuric acid-1	vitamins and their derivatives	8.80241e+06	6.47883e+06	4.84855e+06	4.98141e+06	597221	664989	2.16436e+06	2.88173e+06	390411	568712	2.6424e+06	2.79044e+06	3.35222e+06	2.45503e+06	2.77797e+06	3.31899e+06
N-(2-hydroxyethyl)-Nicotinamide	vitamins and their derivatives	714926	638834	4.39988e+06	4.19334e+06	1.87094e+06	2.38662e+06	2.45514e+06	2.78874e+06	1000	1000	248896	315143	3.69812e+06	2.9112e+06	1.10377e+06	1.19602e+06
Niacin+2glu	vitamins and their derivatives	1000	1000	3.38562e+06	2.39934e+06	1000	1000	1000	1000	1000	1000	1000	1000	1000	1000	1000	1000
Niacin+OH	vitamins and their derivatives	5.89852e+06	6.05844e+06	2.92902e+06	2.67766e+06	3.55969e+06	4.54656e+06	1.70457e+07	1.79523e+07	2.01137e+06	1.64814e+06	2.15772e+07	2.41366e+07	803308	714533	1.33519e+07	1.53617e+07
4-Pyridoxic acid O-hexoside-1	vitamins and their derivatives	1.63831e+06	1.41459e+06	2.8435e+06	2.47511e+06	2.98916e+06	4.33469e+06	3.0221e+06	3.20139e+06	232118	272628	4.5471e+07	4.86527e+07	1.13149e+07	1.12654e+07	83498782	8.66131e+07
4-Pyridoxic acid O-hexoside	vitamins and their derivatives	1.58267e+06	1.49615e+06	2.69182e+06	2.51296e+06	2.96731e+06	3.78297e+06	2.96834e+06	3.25895e+06	222410	272981	4.57781e+07	5.10384e+07	1.16152e+07	1.06398e+07	8.37557e+07	8.84907e+07
(R)-pantoate	vitamins and their derivatives	852910	1.00611e+06	2.42059e+06	2.50265e+06	2.02458e+06	2.46948e+06	1.37029e+06	997212	2.19568e+06	2.37205e+06	3.43322e+06	2.44081e+06	1.27083e+06	1.90382e+06	2.58819e+06	2.42052e+06
6-Aminonicotinic acid	vitamins and their derivatives	1.02053e+06	1.29331e+06	2.41492e+06	2.10179e+06	2.21725e+06	2.45875e+06	4.5131e+06	4.95446e+06	1.47622e+06	1.40966e+06	1.01883e+06	1.52917e+06	433590	717650	2.48412e+06	889659
Preergocalciferol(preD2)	vitamins and their derivatives	2.72277e+06	3.05891e+06	2.31966e+06	3.00241e+06	3.23262e+06	2.72215e+06	3.04955e+06	3.03499e+06	1.1071e+06	1.28127e+06	3.59992e+06	4.26962e+06	3.69225e+06	3.37175e+06	3.31773e+06	5.00724e+06
D-BiotinCOOH to CH2NH2	vitamins and their derivatives	229739	263544	2.04151e+06	1.7824e+06	146048	174387	1000	1000	112509	1000	306527	268083	1.75257e+06	1.53338e+06	2.71451e+06	2.72945e+06
pyridoxine 2CH2OH to 2CHO	vitamins and their derivatives	175658	149651	1.94869e+06	2.30638e+06	1.97036e+06	1.30187e+06	313162	806891	1000	1000	1000	1000	482791	360216	1000	1000
25-Hydroxyvitamin D2	vitamins and their derivatives	157339	158814	1.81139e+06	1.72036e+06	1000	1000	3.84857e+06	4.04898e+06	479193	395394	176622	188585	1000	1000	188546	216014
Pyridoxine O-glucoside	vitamins and their derivatives	1.30118e+07	1.23048e+07	1.72053e+06	1.68616e+06	1.0783e+06	1.65013e+06	380401	333006	785358	813158	9.2866e+07	9.8526e+07	9.83612e+07	7.94759e+07	5.89873e+07	6.45628e+07
Oxythiamine	vitamins and their derivatives	193066	199768	1.65437e+06	1.13406e+06	125785	153856	1000	1000	1000	1000	322233	340396	1.37036e+06	1.21254e+06	1.91064e+06	2.08653e+06
Pantothenol /dexpanthenol	vitamins and their derivatives	1000	1000	1.64873e+06	1.74917e+06	2.52718e+06	3.61375e+06	452992	480322	1000	1000	1000	1000	718437	551691	1000	1000
Ergocalciferol	vitamins and their derivatives	1.45216e+06	1.79893e+06	1.52448e+06	1.90363e+06	1.6413e+06	1.16226e+06	2.72364e+06	2.39901e+06	758538	775732	2.60976e+06	3.47881e+06	762597	839104	3.55979e+06	4.2641e+06
D-Biotin+CH3	vitamins and their derivatives	100183	502315	1.37083e+06	1.09718e+06	292388	1000	3.73216e+06	3.34723e+06	1.84431e+06	1.88819e+06	910938	249399	598666	564135	2.48184e+06	2.47522e+06
nicotinamide riboside	vitamins and their derivatives	191461	235936	1.09767e+06	1.01473e+06	272229	348787	120514	1000	105084	137688	253262	356315	158236	119884	206728	205837
Bisnorbiotin	vitamins and their derivatives	892360	940234	944356	894316	2.16905e+06	2.31773e+06	6.62102e+06	7.39142e+06	1000	1000	1000	1000	978687	747836	1000	1000
Riboflavin-2H	vitamins and their derivatives	1000	1000	833893	947616	1.2607e+06	1.12503e+06	1000	1000	1000	1000	1.0264e+06	1.22472e+06	1000	1000	1.30511e+06	1.59263e+06
alpha-Tocotrienol	vitamins and their derivatives	1000	1000	830836	451713	1000	112157	721276	791002	1000	1000	1000	1000	1000	1000	1000	1000
Phylloquinol/phyllohydroquinone	vitamins and their derivatives	1000	1000	679914	606219	251658	316745	311621	283065	1000	1000	210833	197919	1.01555e+06	1.01002e+06	478194	553913
Cyanocobalamin(Vitamine B12)	vitamins and their derivatives	1.1331e+06	1.05041e+06	586128	874236	2.02374e+07	1.79216e+07	1.11019e+07	1.00396e+07	9.25712e+06	1.44417e+07	1000	428096	508472	106644	1.19804e+06	112107
Thiamin-CH3+OH+2glu	vitamins and their derivatives	1000	174895	532522	1000	139530	1000	1000	1000	1000	1000	130224	1000	1000	1000	167670	249917
Pantothenic acid-CH3+NH2	vitamins and their derivatives	643081	574749	462603	464365	280453	368807	1.3871e+06	1.51858e+06	1000	114124	689556	883870	975057	692253	741716	888155
Thiamin-CH3+NH2	vitamins and their derivatives	1000	1000	381981	299050	1000	1000	1000	1000	1000	1000	1000	1000	313162	290492	380689	427854
1-Methylnicotinamide	vitamins and their derivatives	673699	427387	266481	143790	2.10445e+06	2.46676e+06	4.036e+06	1.7026e+06	3.41703e+06	3.46143e+06	1000	165905	199631	1.01495e+06	1000	386553
D-Biotin+2CH3	vitamins and their derivatives	372276	399473	260829	285886	113984	138222	1000	1000	103056	1000	1000	1000	1000	1000	183089	130990
Thiamin-CH3+OH	vitamins and their derivatives	1000	1000	235410	156620	1000	1000	107047	1000	1000	1000	1000	1000	162390	152783	250080	304011
L-Ascorbic acid+pentose	vitamins and their derivatives	1000	1000	219349	203732	1000	1000	1000	1000	1000	1000	1000	1000	1.07747e+06	1.32874e+06	1000	1000
Pantothenic acid+Caf	vitamins and their derivatives	1000	1000	212318	187936	1000	1000	150570	148634	1000	1000	1.65586e+06	1.49988e+06	150958	123974	1.33754e+06	2.07357e+06
N10-Formyl-THF	vitamins and their derivatives	139920	116592	194719	174887	282075	282875	221871	173260	1000	1000	139090	155353	152601	138607	115495	121536
Calcitriol	vitamins and their derivatives	1000	1000	194472	115346	1000	1000	2.22954e+06	2.37962e+06	1.25062e+07	1.32565e+07	1000	1000	1000	1000	1000	1000
5-amino-6-ribitylamino-2,4 (1H,3H)-pyrimidinedione(6) / 5-Amino-6-ribitylamino uracil -5	vitamins and their derivatives	122015	151501	193545	1000	514757	462928	1000	1000	1000	1000	293203	228559	1000	247212	1.65188e+06	1.54425e+06
5-Phosphoribosylamine	vitamins and their derivatives	243319	368143	175480	463213	108519	111191	204773	145533	1000	1000	187573	409679	2.98932e+06	1.27475e+06	382852	200949
D-Biotin+OH+phospate	vitamins and their derivatives	1000	1000	151464	127437	1000	1000	1000	1000	1000	1000	145737	113233	1000	1000	1000	1000
D-Biotin+NH2+OH	vitamins and their derivatives	242128	601512	149029	1000	1000	1000	1000	1000	1000	107983	1000	1000	235419	1000	1000	127077
δ-Tocopherol	vitamins and their derivatives	1000	1000	145798	266612	1000	1000	141391	126618	1000	1000	1000	1000	1000	1000	1000	1000
β-Tocopherol	vitamins and their derivatives	1000	134860	142141	198293	1000	1000	675511	760402	1000	1000	117163	1000	513953	413563	1000	1000
β-Tocotrienol	vitamins and their derivatives	1000	1000	128609	1000	1000	1000	175486	187407	828655	473116	1000	1000	131360	1000	1000	1000
Nicotinoylcholine	vitamins and their derivatives	1000	1000	128554	107336	1000	1000	1000	1000	1000	1000	1000	1000	1000	1000	1000	1000
Heteropyrithiamine-glu	vitamins and their derivatives	156863	1000	122060	1000	1000	116745	1000	1000	1000	1000	270793	234570	365877	402776	178449	139701
delta-Tocopherol-4H	vitamins and their derivatives	1000	1000	107466	260187	1000	1000	1000	1000	1000	1000	111635	120283	463782	513082	113685	108304
Pantothenic acid	vitamins and their derivatives	1.25771e+06	1.27516e+06	105749	130519	368318	527707	2.00103e+06	2.33077e+06	1000	153323	1.07414e+06	1.20967e+06	1.42746e+06	1.07182e+06	966343	1.53464e+06
5'-Phosphoribosylglycinamide/ GAR	vitamins and their derivatives	1000	1000	1000	1000	1000	1000	1000	1000	903134	1.00969e+06	1000	1000	1000	1000	1000	1000
nicotinamide ribonucleotide (NMN)	vitamins and their derivatives	222474	302024	1000	1000	144857	137514	427596	381819	321917	278008	2.13867e+06	1.87021e+06	162596	209634	1.12383e+06	1.0731e+06
pantothenic acid-3CH3	vitamins and their derivatives	1000	1000	1000	1000	1000	1000	1000	1000	167385	259382	1.23365e+07	1.59458e+07	1000	1000	585648	860702
D-Biotin+CH3+2OH	vitamins and their derivatives	167843	121742	1000	1000	1000	297138	159905	1000	241529	235295	1000	1000	1000	1000	1000	1000
2-(Formamido)-N1-(5-phospho-D-ribosyl)acetamidine -3	vitamins and their derivatives	1000	1000	1000	1000	1000	1000	1000	1000	301848	226846	151973	1000	1000	1000	1000	1000
5-(2-hydroxyethyl)-methylthiazole	vitamins and their derivatives	1000	1000	1000	1000	1000	1000	1000	1000	197856	203305	165534	158715	1000	1000	296104	324799
δ-Tocotrienol	vitamins and their derivatives	269142	405758	1000	213514	341270	216673	387420	689535	199994	201941	612310	866272	255276	393097	198521	602088
delta-Tocopherol-3OH	vitamins and their derivatives	1000	1000	1000	1000	1000	162453	1000	1000	144762	186918	171206	136558	357505	950712	1000	1000
D-Biotin-CH3+NH2	vitamins and their derivatives	1000	118005	1000	1000	1000	1000	1000	172428	164383	170706	1000	1000	1000	105238	1000	1000
5-(2-Hydroxyethyl)-4-methylthiazoleacetat -3	vitamins and their derivatives	131108	121535	1000	1000	1000	1000	1000	108176	109888	152269	1000	133472	1000	1000	139850	1000
Pyridoxal	vitamins and their derivatives	1.39802e+06	1.58383e+06	1000	1000	1000	1000	309202	1000	156449	109954	1000	1000	1000	1000	1000	1000
delta-Tocopherol-2H	vitamins and their derivatives	1000	1000	1000	1000	1000	1000	1000	1000	1000	1000	1000	1000	770927	1.08742e+06	107024	1000
5-Aminoimidazole-4-carboxamide-1-β-D-ribofuranosyl 5'-monophosphate -2	vitamins and their derivatives	1000	1000	1000	1000	1000	1000	1000	1000	1000	1000	166140	1000	1000	1000	1000	1000
1α-25-dihydroxyvitamin D2-3	vitamins and their derivatives	1000	1000	1000	1000	1000	1000	115075	1000	1000	1000	258242	192369	210572	401153	101761	111144
dl-alpha-Tocopherol nicotinate	vitamins and their derivatives	150006	1000	1000	1000	135729	488567	1000	1000	1000	1000	1000	1000	1000	127520	146724	1000
(R)-4-Phosphopantoate-1	vitamins and their derivatives	1000	1000	1000	1000	1000	1000	1000	1000	1000	1000	249909	295400	1000	1000	199260	334412
D-biotin	vitamins and their derivatives	1000	1000	1000	1000	1000	1000	1000	1000	1000	1000	1000	1000	220974	249572	1000	1000
D-Biotin+glu+2phospate	vitamins and their derivatives	1000	1000	1000	1000	1000	1000	1000	1000	102786	1000	1000	1000	1000	141841	111775	1000
nicotinamide adenine dinucleotide (NAD+)	vitamins and their derivatives	1000	1000	1000	156673	107469	167874	1000	1000	1000	1000	1000	1000	126303	232593	1000	1000
5-amino- 6-ribosylamino-2,4 (1H,3H)-pyrimidinedione 5-phosphate /5-Amino-6-(5'-phosphoribosylamino)uracil -1	vitamins and their derivatives	1000	1000	1000	1000	202976	374443	1000	1000	1000	1000	1000	1000	1000	1000	1000	1000
Thiamin+OH+glu	vitamins and their derivatives	108543	1000	1000	1000	1000	1000	1000	1000	1000	1000	1000	1000	632481	1000	1000	1000
delta-Tocopherol+C2H5CO	vitamins and their derivatives	1000	1000	1000	1000	1000	101609	1000	1000	1000	1000	1000	1000	667706	846239	187731	147188
D-Biotin+Caf	vitamins and their derivatives	1000	1000	1000	1000	119440	1000	1000	1000	1000	1000	1000	1000	399547	273546	1000	1000
Riboflavin-3OH	vitamins and their derivatives	1000	1000	1000	1000	1000	1000	1000	1000	1000	1000	185433	167261	1000	1000	1000	1000
Thiamine	vitamins and their derivatives	1000	1000	1000	109158	1000	1000	1000	1000	1000	1000	266292	221772	708391	553034	824211	613492
Thiamine (Vitamin B1)	vitamins and their derivatives	1000	1000	1000	1000	1000	1000	1000	1000	1000	1000	1000	1000	1000	1000	131965	140545
Hyperin	flavonoids	1.05316e+08	1.08602e+08	125982245	1.28108e+08	8.34668e+07	9.96228e+07	5.84684e+07	68880149	1000	1000	6.90426e+06	1.29233e+07	120822	1000	6.55057e+06	8.6255e+06
Delphinidin 3-O-glucoside	flavonoids	501732	216145	4.43032e+07	3.74527e+07	2.91258e+07	2.94492e+07	1.25092e+06	1.08646e+06	1000	1000	7.53287e+07	8.07692e+07	1000	1000	3.79578e+07	3.92881e+07
Quercetin	flavonoids	3.07008e+07	26965375	3.83751e+07	3.26264e+07	1.9404e+07	2.56252e+07	2.84782e+07	2.66688e+07	1000	1000	7.89088e+06	1.00587e+07	1000	1000	5.86961e+06	7.14381e+06
Chrysin 5-O-glucoside	flavonoids	112530	1000	2.4257e+07	2.27574e+07	1000	1000	1000	1000	1000	1000	1.08066e+06	1.1264e+06	1000	1000	510241	457735
Chrysin O-malonylhexoside	flavonoids	1000	1000	8.07993e+06	8.22113e+06	1000	1000	1000	1000	1000	1000	1000	1000	1000	1000	1000	1000
Luteolin 7-O-glucoside	flavonoids	2.54938e+06	1.71533e+06	7.381e+06	803976	406804	433060	186461	1000	174371	1000	1000	1000	2.06359e+06	1000	208189	418463
Cyanidin 3-O-glucoside	flavonoids	1000	1000	5.64959e+06	1.51178e+07	1.39739e+06	1.0306e+06	1000	1000	1000	1000	337833	365933	1000	1000	223871	127341
Chrysoeriol 7-O-rutinoside	flavonoids	171120	178443	5.37906e+06	2.88645e+06	1000	1000	333254	307243	1000	1000	1000	1000	1000	1000	1000	1000
Astragalin	flavonoids	1000	1000	5.19024e+06	6.00089e+06	1000	1000	1000	1000	1000	1000	1000	1000	1000	1000	430153	1000
Rutin	flavonoids	3.54444e+06	3.34417e+06	4.04021e+06	3.07415e+06	9.95209e+06	1.20959e+07	2.36486e+06	2.75491e+06	1000	1000	2.55788e+06	3.45542e+06	1000	1000	3.17924e+06	4.09405e+06
Chrysoeriol 5-O-hexoside	flavonoids	540695	993051	3.7018e+06	3.11667e+06	1.81468e+06	2.74961e+06	4.25425e+06	8.38947e+06	552863	433148	8.49173e+06	7.24446e+06	1000	1000	3.13714e+06	2.61324e+06
Cyanidin O-glucoside	flavonoids	1000	1000	3.4933e+06	2.66905e+06	1.13173e+06	723529	1000	135845	1000	1000	1000	144578	241857	102910	283754	252389
Tricetin	flavonoids	1.12371e+06	404643	2.68984e+06	2.58873e+06	789997	402204	1000	121483	1000	1000	212302	157309	1000	1000	1000	1000
Esculin Hydrate	flavonoids	4.94437e+06	8.80296e+06	2.47447e+06	4.75675e+06	1.19372e+07	1.24467e+07	7.49877e+07	7.89869e+07	1.59368e+07	2.19022e+07	1.16833e+07	8.03241e+06	1.41559e+07	1.48235e+07	5.12493e+06	4.7069e+06
Chrysoeriol	flavonoids	415917	461021	2.42881e+06	1.20408e+06	526751	569709	8.19015e+08	7.37992e+08	503825	541163	1.9838e+06	3.372e+06	1000	1000	1.57207e+06	2.12228e+08
Luteolin O-malonylhexoside	flavonoids	1000	110397	2.31579e+06	1.84796e+06	1000	1000	2.08636e+06	1.9103e+06	1000	1000	224555	163889	1000	1000	1000	1000
Delphinidin O-rutinoside	flavonoids	1000	1000	1.44213e+06	1.13243e+06	402228	371988	1000	1000	1000	1000	2.27782e+06	2.28492e+06	1000	1000	1.01157e+06	1.04638e+06
Limocitrin O-hexoside	flavonoids	1000	1000	806843	494207	149822	107543	1000	1000	275802	125545	241897	347577	746354	1.11833e+06	376103	490813
Resokaempferol 7-O-hexoside	flavonoids	1000	1000	691746	627406	1000	1000	1000	1000	1000	1000	4.36175e+07	4.89501e+07	1000	1000	1.63217e+07	1.44623e+07
C-hexosyl-C-pentosyl-apigenin	flavonoids	124218	1000	622130	980303	1000	1000	100497	1000	1000	1000	1000	1000	1000	1000	1000	1000
Luteolin	flavonoids	361994	236012	586467	467257	1000	1000	1000	1000	1000	1000	1000	1000	1000	1000	1000	1000
Chrysoeriol 7-O-hexoside	flavonoids	1000	1000	573662	649031	1000	1000	180346	1000	1000	1000	1.03139e+07	1.26143e+07	1000	1000	4.68353e+06	5.78184e+06
Isovitexin	flavonoids	336971	103728	569564	251976	894436	483766	1000	106820	198650	184307	126361	316649	1000	1000	794332	270349
Vitexin	flavonoids	200317	116770	553304	414500	433805	302599	1000	1000	158221	327190	636159	403863	1000	1000	341957	281148
Tricin O-malonylhexoside	flavonoids	1000	1000	512338	561666	274504	314274	143033	108898	1000	1000	1000	1000	1000	1000	1000	1000
Apigenin O-malonylhexoside	flavonoids	1000	1000	499712	373804	1000	1000	1000	1000	1000	1000	9.2289e+06	8.60537e+06	1000	1000	1.42013e+06	1.47171e+06
methylQuercetin O-hexoside	flavonoids	507557	528000	480869	471904	1.4652e+06	2.43268e+06	1000	1000	1000	1000	4.07571e+06	4.05636e+06	459122	379418	3.50056e+06	3.1161e+06
Apigenin 7-O-glucoside	flavonoids	123131	130796	465834	1000	1000	1000	1000	1000	1000	1000	2.21014e+07	2.36275e+07	1000	1000	7.41474e+06	4.86552e+06
Naringenin	flavonoids	183696	214607	462014	368199	8.39165e+07	6.26194e+07	9.8073e+06	1.31354e+07	597308	423801	3.24909e+08	3.01657e+08	1000	1000	1.37727e+08	1.10207e+08
O-methylapigenin C-pentoside	flavonoids	1000	1000	285812	320353	1000	1000	1000	1000	1000	1000	1000	1000	1000	1000	1000	1000
Luteolin C-feruloylhexoside	flavonoids	152804	143953	271346	178820	1000	1000	1000	1000	1000	1000	1000	1000	1000	1000	1000	1000
Apigenin 5-O-glucoside	flavonoids	303074	140472	247886	305800	269095	206281	3.19624e+06	124061	1000	143165	1.14362e+06	2.74762e+06	1000	1000	494117	302715
O-methylChrysoeriol O-hexoside	flavonoids	1000	1000	216337	217228	1000	1000	1000	1000	1000	1000	693391	563310	1000	1000	313306	289478
Delphinidin	flavonoids	205454	315668	213221	277579	343797	243678	186006	182239	1000	1000	1000	1000	1000	1000	1000	1000
Cosmosiin	flavonoids	1000	135606	206182	126667	345241	246007	2.63238e+06	1000	160946	270814	925854	746845	151474	178079	377073	1.37845e+06
Cyanidin O-rutinoside	flavonoids	354580	197749	201099	151833	1000	1000	497123	555981	1000	1000	1000	1000	143365	1000	1000	1000
Isorhoifolin	flavonoids	359440	261110	195986	359791	139509	310600	176375	210804	110514	112325	1000	1000	1000	1000	189475	1000
Luteolin 6-C-glucoside	flavonoids	287010	1000	160333	174572	220914	210726	1000	124045	101402	189073	147486	156052	1000	1000	150949	155211
Luteolin C-sinapoylhexoside	flavonoids	1000	1000	158761	220614	1000	1000	1000	1000	1000	1000	1000	1000	1000	1000	1000	1000
C-pentosyl-apigenin O-hexoside-1	flavonoids	1000	1000	138535	1000	1000	1000	1000	1000	1000	1000	1000	1000	1000	1000	1000	1000
Rhoifolin	flavonoids	623431	598959	133850	339263	152770	631797	204041	261660	1000	1000	145912	100788	1000	1000	195759	191122
C-hexosyl-luteolin O-pentoside	flavonoids	808625	438125	113466	100235	163803	266367	110683	152438	1000	1000	156497	238597	1000	1000	164593	246695
C-hexosyl-chrysoeriol O-feruloylhexoside	flavonoids	1000	1000	104633	1000	1000	1000	1000	1000	1000	1000	1000	1000	1000	1000	1000	1000
Chrysoeriol O-malonylhexoside	flavonoids	1000	1000	101877	1000	1000	1000	1000	1000	1000	1000	2.3623e+06	2.30389e+06	1000	1000	764970	738574
Pelargonidin O-hexosyl-O-hexoside	flavonoids	1000	1000	1000	1000	1000	1000	1000	1000	495906	721309	1000	1000	1000	1000	1000	1000
Chrysoeriol C-hexoside derivative	flavonoids	1000	1000	1000	1000	1000	1000	1000	1000	324721	410321	1000	1000	1000	1000	1000	1000
6-Prenylnaringenin	flavonoids	1000	1000	1000	1000	1000	1000	145349	146533	275057	375520	1000	1000	826937	905924	1000	1000
Diosmetinidin O-hexoside	flavonoids	1000	1000	1000	1000	1000	1000	1000	1000	272350	296047	1000	1000	1000	1000	1000	1000
Apigenin C-pentoside	flavonoids	1000	1000	1000	1000	1000	1000	1000	1000	410390	248354	239963	154361	1000	121187	172237	243882
Tricin 7-O-hexoside	flavonoids	249053	361844	1000	1000	444138	828454	265248	206585	1000	182190	682563	625877	1000	1000	147527	171152
C-hexosyl-methylchrysoeriol	flavonoids	1000	1000	1000	1000	1000	1000	1.24682e+06	1.21869e+06	150127	181831	1000	1000	1000	1000	1000	1000
Selgin C-hexoside	flavonoids	110868	1000	1000	1000	1000	1000	114998	1000	1000	129696	1000	108482	1000	1000	133241	109676
Tricin 5-O-hexoside	flavonoids	840055	808245	1000	1000	662121	977892	394447	158646	104743	128833	851440	1.11346e+06	1000	110645	123667	125294
Biflorin	flavonoids	1000	1000	1000	1000	149362	1000	1000	112139	132567	120560	242232	249958	126207	1000	1000	1000
4,2',6'-Trihydroxy-4'-prenyloxychalcone	flavonoids	1000	1000	1000	1000	1000	1000	1000	1000	100546	114759	1000	1000	1000	1000	1000	1000
Sakuranetin	flavonoids	118532	180299	1000	1000	149402	1000	1000	1000	1000	104145	1000	1000	1000	1000	1000	1000
Apigenin	flavonoids	1000	1000	1000	1000	171991	197659	1000	1000	152429	1000	1.37791e+06	1.01603e+06	1000	1000	1.24207e+06	1.84063e+06
Apigenin 5-O-glucoside-unknown	flavonoids	167698	107818	1000	1000	124202	187444	148348	1000	1000	1000	1.40676e+07	1.96608e+06	1000	1000	325069	1.68076e+06
Kaempferitrin	flavonoids	1000	1000	1000	1000	1000	1000	152854	211447	101331	1000	1000	1000	1000	1000	1000	1000
Luteolin 8-C-glucoside	flavonoids	1000	1000	1000	1000	148145	716810	1000	1000	1000	1000	139241	195146	1000	1000	1000	1000
Shikonin	flavonoids	1000	1000	1000	1000	1000	1000	1000	1000	1000	1000	1000	1000	1000	127905	147817	154199
Apigenin 6-C-glucoside	flavonoids	1000	1000	1000	1000	1000	113755	1000	1000	1000	1000	199389	1000	1000	1000	269099	266630
Cyanidin 3-O-arabinopyranoside	flavonoids	1000	1000	1000	1000	1000	1000	1000	1000	1000	1000	152132	291088	1000	1000	114315	217617
O-methylnaringenin C-pentoside	flavonoids	1000	1000	1000	1000	511797	641259	100369	1000	1000	1000	1000	1000	1000	1000	191166	152284
C-pentosyl-luteolin O-hexoside	flavonoids	142660	1000	1000	170955	280904	134188	1000	102042	1000	1000	108941	111948	1000	1000	1000	1000
Laxichalcone	flavonoids	1000	1000	1000	1000	1000	1000	1000	1000	1000	1000	1000	1000	264335	352669	1000	1000
di-C,C-hexosyl-chrysoeriol	flavonoids	1000	1000	1000	1000	1000	1000	1000	1000	1000	1000	1000	1000	1000	105420	1000	1000
Naringenin O-malonylhexoside	flavonoids	1000	1000	1000	1000	1000	1000	1000	1000	1000	1000	200195	177312	1000	1000	1000	1000
C-hexosyl-chrysoeriol O-hexoside	flavonoids	1000	1000	1000	1000	1000	1000	1000	1000	1000	1000	1000	214243	1000	1000	136355	128882
Apigenin 7-O-rutinoside	flavonoids	1.63338e+06	1.00653e+06	1000	1000	213516	274867	352624	322793	1000	1000	118658	124313	1000	1000	332780	278054
C-pentosyl-apigenin O-caffeoylhexoside	flavonoids	394107	305874	1000	1000	1000	1000	1000	1000	1000	1000	1000	1000	1000	1000	1000	1000
C-hexosyl-naringenin O-hexosyl-O-hexoside	flavonoids	1000	1000	1000	1000	1000	1000	1000	1000	1000	1000	107512	111021	1000	1000	1000	1000
Syringetin-3-O-hexoside	flavonoids	421525	425658	1000	1000	1000	1000	208038	223279	1000	1000	212653	261882	1000	1000	135322	194571
Peonidin O-rutinoside	flavonoids	1000	1000	1000	1000	262981	283860	1000	1000	1000	1000	1000	1000	1.2329e+07	1.18442e+07	1000	1000
Biorobin	flavonoids	1000	1000	1000	1000	310502	364153	1000	1000	1000	1000	117899	106083	1000	1000	1000	1000
di-C,C-Pentosyl-luteolin	flavonoids	1000	1000	1000	1000	1000	1000	1000	1000	1000	1000	1000	1000	136435	136199	1000	1000
2'',6''-O-Diacetyloninin	flavonoids	1000	1000	1000	1000	1000	1000	1000	1000	1000	1000	1000	1000	124516	149331	1000	1000
Selgin 5-O-hexoside	flavonoids	165291	113261	1000	1000	574052	739618	985620	1.12073e+06	1000	1000	1.25689e+06	1.5465e+06	1000	1000	210013	329200
C-pentosyl-apigenin O-rutinoside	flavonoids	521989	313731	1000	1000	1000	1000	1000	1000	1000	1000	1000	1000	1000	1000	1000	1000
Cyanidin 3,5-O-diglucoside	flavonoids	1000	1000	1000	241347	305104	285813	1000	1000	1000	1000	1000	1000	1000	1000	1000	1000
C-hexosyl-chrysoeriol O-p-coumaroylhexoside	flavonoids	523782	355142	1000	1000	1000	1000	1000	1000	1000	1000	1000	1000	1000	1000	1000	1000
C-pentosyl-apigenin O-p-coumaroylhexoside	flavonoids	1000	1000	1000	1000	1000	1000	1000	1000	1000	1000	171026	165850	1000	1000	1000	1000
Tricin	flavonoids	1000	1000	1000	1000	1000	1000	1000	1000	1000	1000	413843	474941	1000	1000	1000	1000
4-Ketolutein	flavonoids	181810	166626	1000	1000	1000	1000	1000	1000	1000	1000	1000	1000	1000	1000	1000	1000
Selgin O-malonylhexoside	flavonoids	1000	1000	1000	1000	1000	1000	1000	1000	1000	1000	1000	1000	108299	1000	1000	1000
3',4',5'-Tricetin O-hexoside	flavonoids	1000	1000	1000	1000	1000	1000	1000	1000	1000	1000	199171	178765	1000	1000	1000	1000
Indolelactate	organic acids	1.34881e+07	1.22002e+07	4.1006e+08	3.78522e+08	6.2702e+08	7.7874e+08	8.54678e+07	9.14024e+07	419592	409497	642732	654866	125519337	9.06451e+07	1.02442e+06	849524
2-methyl-3-hydroxy-5-formylpyridine-4-carboxylate	organic acids	2.63467e+07	2.30748e+07	3.50915e+08	3.21698e+08	2.28008e+08	2.46738e+08	1.52309e+08	1.77535e+08	1.49352e+06	1.58503e+06	5.52873e+06	6.69106e+06	7.46848e+07	6.59001e+07	2.27512e+07	2.49303e+07
Pipecolate	organic acids	2.71351e+07	2.90944e+07	1.32154e+08	1.43414e+08	2.09142e+08	2.31661e+08	1.04284e+08	1.00574e+08	4.66994e+07	4.98093e+07	2.20483e+07	2.25651e+07	5.73305e+08	4.97047e+08	2.28208e+08	2.44873e+08
Coumaric acid	organic acids	7.32598e+06	7.39185e+06	1.01531e+08	9.32137e+07	6.54593e+07	7.29083e+07	4.31534e+07	5.06986e+07	689750	519173	2.23604e+06	1.99199e+06	2.16359e+07	1.91759e+07	6.22906e+06	6.78785e+06
4-Coumarate	organic acids	5.88441e+06	5.23129e+06	8.80163e+07	8.04918e+07	5.84801e+07	6.32283e+07	3.72606e+07	4.49315e+07	582052	498932	2.19526e+06	1.96826e+06	1.83661e+07	1.60329e+07	5.46303e+06	5.52869e+06
Azelate (nonanedioate)	organic acids	1.41341e+06	1.22517e+06	3.14085e+07	2.98432e+07	4.92714e+07	6.25743e+07	7.48518e+06	8.53343e+06	1000	1000	1000	1000	1.05358e+07	7.8876e+06	1000	1000
Malonate	organic acids	9.164e+06	8.58464e+06	1.37423e+07	1.31128e+07	1.25602e+07	1.4118e+07	9.8977e+06	1.00783e+07	5.2903e+06	5.88227e+06	1.65542e+06	1.34611e+06	1.30105e+07	1.18363e+07	5.35893e+06	5.53808e+06
4-Amino-butanoate	organic acids	342792	373524	9.22735e+06	8.85631e+06	6.58557e+06	7.62345e+06	2.68588e+06	2.59969e+06	1.18504e+06	1.36818e+06	371223	333479	2.41048e+06	2.28808e+06	7.68273e+06	8.51169e+06
3-Methylglutaconate	organic acids	3.77646e+06	3.78498e+06	8863267	8.39016e+06	6.85619e+06	7.83385e+06	3.58231e+06	3.56009e+06	8.42024e+06	1.0521e+07	9.69827e+06	9.70484e+06	4.65676e+06	5.08163e+06	8.99331e+06	1.00124e+07
Tartronate (hydroxymalonate)	organic acids	305059	362745	8.63814e+06	7.96145e+06	8.58641e+06	9.35516e+06	6.22561e+06	6.4264e+06	294177	269226	1000	5.21625e+06	1.50542e+06	1.29463e+06	568234	786541
Pipecolinic acid	organic acids	4.21048e+06	4.56136e+06	7.86124e+06	6.77033e+06	3.29889e+06	3.72009e+06	2.07484e+07	2.27395e+07	2.55078e+06	3.01683e+06	1.03248e+06	1.11641e+06	1.05643e+07	8.74463e+06	1.74508e+06	2.13744e+06
alpha-ketoglutarate	organic acids	2.81196e+06	2.67586e+06	6.96744e+06	5.30531e+06	4.50075e+06	4.88974e+06	2.99272e+06	2.43821e+06	6.69989e+06	7.21714e+06	8.3753e+06	8.3887e+06	3.73262e+06	4.26944e+06	7.32511e+06	7.10771e+06
Phosphate	organic acids	2.46796e+06	2.8029e+06	6.56741e+06	6.50276e+06	3.19014e+06	3.25109e+06	3.35474e+06	3.35846e+06	4.07913e+06	3.67036e+06	3.63355e+06	2.8827e+06	3.14981e+06	3.54323e+06	2.85359e+06	3.44241e+06
Sebacate (decanedioate)	organic acids	634777	909828	4.70819e+06	4.96952e+06	2.79229e+06	3.41497e+06	2.59782e+06	2.69194e+06	155367	127634	1000	1000	793451	730018	1000	1000
Glutarate (pentanedioate)	organic acids	993503	991166	3.37631e+06	3.30634e+06	3.01744e+06	3.37287e+06	2.04823e+06	2.24891e+06	341775	418024	166187	171363	5.27608e+06	4.73882e+06	1.3542e+06	1.46327e+06
(2S.3R)-2-3-hydroxybutanoic acid	organic acids	1.30748e+06	1.17352e+06	3.1579e+06	3.09388e+06	2.85775e+06	3.9778e+06	2.20235e+06	2.3193e+06	290897	341416	1.69015e+06	1.96532e+06	1.17557e+06	912146	266940	310131
Kynurenic Acid	organic acids	1000	1000	3.1447e+06	2.76167e+06	4.25473e+06	4.53136e+06	271192	378934	1000	1000	1000	1000	1.32161e+06	1.16978e+06	1000	1000
4-Imidazoleacetate	organic acids	3.24285e+06	3.5056e+06	3.00682e+06	3.09337e+06	3.18806e+07	3.45998e+07	3.0566e+06	2.92518e+06	835879	752362	2.14635e+06	2.62892e+06	1.72586e+06	2.01394e+06	5.49268e+06	5.98857e+06
3-Methyl-oxobutanoate	organic acids	355028	103063	2.5438e+06	2.52803e+06	4.22384e+06	4.90572e+06	268578	177180	1000	110178	1000	1000	1.42204e+06	1.16628e+06	1000	1000
6-Oxopiperidine-2-carboxylate	organic acids	225091	112718	2.44665e+06	1.92378e+06	1.90303e+06	1.90272e+06	4.41385e+07	4.51476e+07	3.78747e+06	4.32696e+06	1.65243e+06	1.48546e+06	1.6474e+06	1.25765e+06	1.21762e+06	1.2421e+06
Fumarate	organic acids	1.32802e+06	1.13391e+06	2.07121e+06	1.90432e+06	929955	1.07103e+06	1.74851e+06	1.38303e+06	572529	702719	224472	214071	1.68262e+06	1.53637e+06	1.12093e+06	1.06105e+06
Methylitaconate	organic acids	670678	642066	2.02846e+06	2.07376e+06	3.26828e+06	4.28405e+06	443113	341045	1000	1000	1000	1000	764285	571241	1000	1000
Stachydrine	organic acids	365063	359826	2.01735e+06	2.30809e+06	1.44422e+06	1.56368e+06	1.06377e+07	1.07534e+07	4.26055e+06	3.59139e+06	1.16001e+07	1.09641e+07	343996	326781	1.3032e+06	1.3141e+06
Asparagine	organic acids	222828	189126	1.89824e+06	2.71431e+06	7.80978e+06	7.64069e+06	4.8668e+06	4.45968e+06	1000	1000	716833	777545	6.18448e+06	7.17836e+06	1.4122e+07	1.41419e+07
6-Phosphogluconate	organic acids	772402	720770	1.78634e+06	1.50132e+06	398742	319124	1000	160948	122993	1000	1000	112542	7.00645e+06	5.66159e+06	1.29416e+06	1.06056e+06
Ornithine	organic acids	457167	418077	1.71675e+06	1.70679e+06	2.29939e+06	2.3636e+06	1.77919e+06	1.64515e+06	155343	115144	420429	590333	2.94912e+06	2.64272e+06	2.34246e+06	2.36233e+06
Dihydroferulic acid	organic acids	317992	239069	1.68595e+06	1.53929e+06	2.93045e+06	3.45578e+06	1.06585e+07	1.29652e+07	9.92065e+07	1.33298e+08	2.72564e+06	3.08434e+06	5.22541e+06	4.29338e+06	1.71922e+06	2.21445e+06
Ferulic acid	organic acids	681285	665793	1.5592e+06	1.55727e+06	346886	447985	1.34226e+06	1.61992e+06	509343	470238	1.19896e+07	1.12732e+07	2.37153e+06	1.88405e+06	5.90319e+06	7.04292e+06
2-Aminoadipate	organic acids	1.35097e+06	1.64728e+06	1.29847e+06	1.16029e+06	546558	593989	2.58543e+06	2.46602e+06	420811	469433	2.12341e+06	2.14338e+06	764300	1.00178e+06	2.99305e+06	3.13898e+06
Carboxyethyl-GABA	organic acids	963978	1.03252e+06	1.20538e+06	1.00489e+06	1.51773e+07	1.78302e+07	7.43487e+06	8.0309e+06	1.3634e+06	1.06379e+06	1.13926e+06	1.25232e+06	685418	643727	1.19156e+06	1.48188e+06
D-(+)-Gluconic acid δ-lactone	organic acids	2.55648e+06	2.43837e+06	1.11359e+06	1.07733e+06	659273	970872	961501	849404	3.63295e+06	4.92503e+06	1.00474e+07	9.75048e+06	6.42032e+06	5.92189e+06	4.17236e+07	4.7955e+07
Guanidinosuccinic acid	organic acids	226388	171037	886491	804485	839440	798487	659054	701627	200364	229123	237493	266745	608704	610511	317810	371170
2-(5-Hydroxy-1H-indol-3-yl)acetic acid -1	organic acids	1000	1000	741625	734835	540908	662206	480450	418618	106178	102422	167804	270635	122518	164417	168905	107689
8-Methylthiooctyl glucosinolate	organic acids	1000	1000	629956	571413	1.40831e+06	1.54585e+06	947697	1.06144e+06	1000	1000	910420	909510	1000	1000	1.42873e+06	1.64377e+06
Ssuccinate	organic acids	146040	1000	552385	477993	426674	572924	471179	545372	104066	1000	104808	1000	857442	781531	303593	270509
Syringic acid	organic acids	1000	1000	454741	435614	104396	1000	477216	387088	1000	1000	1000	1000	196762	201506	131110	163476
Citric acid	organic acids	181590	199866	378978	659514	767313	574251	1000	1000	1000	1000	305090	342828	1000	116826	660137	221089
Allantoic acid	organic acids	182661	318794	371609	676663	529650	1.19127e+06	1.12298e+06	1.11142e+06	1.00093e+06	2.30318e+06	4.16532e+07	4.77388e+07	352763	449509	1.06932e+07	1.0934e+07
Phytic Acid-unknown	organic acids	1000	1000	354870	295238	353743	228385	1000	1000	1000	471817	612640	730711	148484	173243	194144	148618
4-Hydroxy-6-methylquinoline-3-carboxylic acid	organic acids	425611	373076	231641	244439	280641	301177	223040	179190	429288	411809	1.84976e+06	2.21771e+06	495076	447365	542369	436769
N-acetylneuraminic acid	organic acids	1000	1000	223392	280196	1000	247528	118417	1000	1000	133987	185848	237568	1.00411e+06	1.01681e+06	262609	274635
Inositol pentakisphosphate	organic acids	1000	1000	203431	297755	1000	1000	1000	1000	1000	1000	1000	1000	1000	1000	1000	1000
Chorismate	organic acids	1000	1000	202755	1000	158405	170205	540982	510797	639084	585894	100122	1000	271250	1000	264988	139612
Erythronate	organic acids	1000	1000	121603	182939	557443	1000	260246	244148	103120	1000	1000	102119	131807	1000	1000	1000
2-Methylene-glutarate	organic acids	314614	209704	110979	1000	170619	175933	1000	1000	163329	1000	1000	389250	477057	464238	1.69455e+06	1.93761e+06
2-Isopropylmalate	organic acids	1000	1000	104968	1000	1000	1000	113369	120848	1000	1000	120907	1000	1000	1000	1000	1000
Urate	organic acids	1.41395e+06	1.51455e+06	100299	115871	2.66708e+06	2.49728e+06	223164	281013	488527	538733	346036	329593	1000	1000	445210	363312
3-Hydroxy-3-Methyl Butyric Acid	organic acids	1000	134721	1000	1000	283874	382117	469903	469209	2.1352e+06	2.30488e+06	361462	393466	1000	1000	1000	1000
2-Ketogluconate(5-Keto-D-gluconate)	organic acids	1000	1000	1000	1000	1000	1000	1000	1000	364053	347607	113727	122728	1000	1000	1000	1000
Ferulic acid-NA	organic acids	1000	1000	1000	1000	1000	1000	1000	1000	392819	177385	152031	186053	1000	1000	1000	1000
Cinnamic acid	organic acids	1000	1000	1000	1000	1000	1000	1000	1000	152881	149913	1000	1000	1000	1000	1000	1000
Cinnamic acid-NA	organic acids	1000	1000	1000	1000	1000	1000	1000	1000	120012	133346	1000	1000	1000	1000	1000	1000
2-O-p-Coumaroylhydroxycitric acid	organic acids	1000	1000	1000	1000	527358	944388	1000	103598	1000	1000	110090	289271	1000	1000	175062	1000
Glucosaminate	organic acids	1000	105298	1000	1000	1000	1000	1000	1000	120485	1000	1000	1000	1000	1000	1000	1000
Isochorismate	organic acids	1000	1000	1000	1000	1000	1000	1000	1000	1000	1000	102775	1000	131888	1000	102378	1000
Feruloylquinic acid	organic acids	1000	1000	1000	1000	1000	1000	1000	1000	1000	1000	1000	1000	1.66342e+07	1.43529e+07	1000	1000
1-Feruloyl-5-caffeoylquinic acid	organic acids	1000	1000	1000	1000	1000	1000	1000	1000	1000	1000	1000	1000	1000	1000	119159	136304
Succinate semialdehyde	organic acids	1000	1000	1000	1000	1000	1000	1000	1000	1000	1000	133168	140837	1000	1000	1000	1000
Diosgenin	terpenoids	7.45396e+06	2.93733e+07	4.04384e+07	2.99975e+07	1.39094e+07	5.45113e+07	1.58946e+08	1.8443e+08	5.02124e+07	1.88316e+07	3.93677e+07	2.2075e+07	8.92845e+06	8.71968e+06	1.98122e+07	1.41319e+07
24,25-Dihydrolanosterol	terpenoids	2.28867e+06	2.57731e+06	1.50477e+07	1.50541e+07	1.45157e+06	1.49662e+06	5.57958e+07	6.09119e+07	2.59308e+07	2.86162e+07	752705	715863	465763	498290	731295	1.31205e+06
Phytocassane E-2	terpenoids	337865	276860	3.62067e+06	1.34867e+06	1000	1000	346596	188840	1000	1000	340265	634430	662741	886787	113234	199790
Phytocassane E	terpenoids	818184	857049	2.61342e+06	8.74315e+06	1000	1000	1.37501e+06	1.5902e+06	1000	1000	298303	235605	214778	212703	262849	304658
Dihydroactinidiolide	terpenoids	883266	892666	2.34426e+06	2.10367e+06	1000	1000	1.63036e+06	1.99623e+06	129376	202028	111650	1000	162840	207549	1000	1000
3,4-Dehydro-Beta-ionone	terpenoids	420399	304067	2.22029e+06	2.19042e+06	1.11285e+06	1.04325e+06	1.49545e+06	1.46952e+06	288909	303716	648323	843015	289753	241842	877265	899566
14-Demethyllanosterol	terpenoids	817217	1.01794e+06	1.6732e+06	1.55369e+06	8.26729e+06	300023	3.55269e+06	3.59815e+06	1.32376e+06	948648	2.90472e+06	3.66862e+06	3.74096e+06	3.66095e+06	1.34068e+06	1.13901e+06
Hydroxy-β-ionone	terpenoids	1000	1000	1.02617e+06	1.01415e+06	180127	169606	1000	1000	280538	355947	1.57988e+06	1.81537e+06	1000	1000	286693	352412
5-Dehydroepisterol	terpenoids	1.12784e+06	1.20664e+06	891959	1.10776e+06	1.22904e+06	1.10564e+06	1.13564e+06	1.03818e+06	366006	371307	1.51789e+06	1.82134e+06	1.41877e+06	1.27054e+06	1.5282e+06	2.05506e+06
3,11-Eudesmadien-2-one	terpenoids	1000	1000	402165	267471	1000	146875	183176	1000	1000	1000	395445	326360	135897	1000	225298	219740
Desmosterol	terpenoids	123155	125945	311852	434526	1000	1000	2.39544e+06	2.56595e+06	184663	154321	1.38209e+06	1.29269e+06	1000	1000	1.16715e+06	1.33706e+06
Oryzalexin A-2	terpenoids	383689	160063	227206	197740	1000	1000	1000	1000	1000	1000	1000	1000	1.15196e+06	1.43071e+06	1000	1000
Phytocassane D	terpenoids	1.22687e+06	792729	226114	295760	1000	1000	964532	729094	162524	203631	1000	1000	252753	183203	1000	1000
Oryzalexin A-1	terpenoids	1000	1000	214115	147485	1000	1000	1000	1000	1000	1000	125247	155887	627499	540338	148323	1000
Momilactone B-1	terpenoids	1.0455e+06	936163	133065	211857	1000	1000	1000	1000	186752	161993	117961	1000	605290	251416	105075	1000
5-Deoxo-ent-10-oxodepressin	terpenoids	227412	144822	121441	1000	141962	1000	1000	1000	278261	250168	1000	1000	628230	242253	1000	1000
Hydroxy-ionone-O-hexoside	terpenoids	136922	109189	119793	1000	1000	1000	310635	298252	1000	1000	176847	1000	1000	128029	153055	109718
alpha-Pinene-2-oxide	terpenoids	219654	158549	1000	103050	1000	1000	154580	152144	336557	1.03067e+06	210794	149138	241910	149885	1000	227869
Tricalysiamide B	terpenoids	1000	1000	1000	1000	1000	1000	1000	1000	1000	123496	1000	1000	1000	1000	1000	1000
Camphorene	terpenoids	118009	139091	1000	1000	1000	105213	1000	1000	1000	1000	1.82232e+06	1.87183e+06	224263	139932	1.05742e+06	930570
Kolavic acid	terpenoids	1000	1000	1000	1000	415157	477418	1000	1000	1000	1000	1000	1000	3.66015e+06	2.86419e+06	1000	1000
Momilactone A	terpenoids	1000	1000	1000	1000	1000	1000	2.71362e+06	3.01888e+06	1000	1000	1.86942e+06	1.0014e+06	1000	1000	3.15582e+06	3.58504e+06
Oryzalexin F	terpenoids	1000	121672	1000	1000	1000	1000	1000	1000	1000	1000	1000	1000	1000	1000	1000	1000
Momilactone B	terpenoids	1000	1000	1000	1000	1000	1000	1000	1000	1000	1000	1.94213e+06	2.13206e+06	1000	1000	1.39479e+06	1.37183e+06
Pimara-7,15-diene 3b,6b,19-triol	terpenoids	1000	1000	1000	1000	1000	1000	1000	1000	1000	1000	1000	1000	160832	189809	1000	1000
Oryzalexin C	terpenoids	1000	1000	1000	1000	1000	1000	1000	1000	1000	1000	3.64841e+06	2.06081e+06	1000	1000	3.00638e+06	3.02962e+06
Phytocassane C	terpenoids	762653	453546	1000	121321	1000	1000	1000	1000	1000	1000	1000	1000	951274	893657	1000	1000
Arabonate/xylonate	saccharides	9.76545e+06	7.54306e+06	9.68978e+07	9.14539e+07	4.50509e+07	6.08332e+07	3.81891e+07	4.18798e+07	1.43111e+06	1.68286e+06	2.69921e+06	4.03533e+06	1.10884e+08	7.80611e+07	2.77144e+07	3.22557e+07
Sucrose(Na+)	saccharides	4.12984e+07	2.54367e+07	2.78245e+07	1.95045e+07	2.28548e+08	2.52641e+08	2.72389e+06	2.67137e+06	4.46812e+06	4.97282e+06	6.08983e+06	6.54927e+06	8.03988e+07	7.91749e+07	2.50699e+07	2.97267e+07
Trehalose	saccharides	7.17242e+06	6.91223e+06	1.37679e+07	1.44941e+07	2.40428e+08	2.83225e+08	1.37379e+06	1.19403e+06	3.60966e+06	3.63237e+06	7.11015e+06	7.30241e+06	4.18535e+07	4.3269e+07	1.72984e+07	3.02534e+07
Glucose(-H2O+)	saccharides	1.12111e+06	1.26549e+06	2.67337e+06	2.66565e+06	2.23548e+06	2.40842e+06	1.40451e+06	1.11366e+06	2.47123e+06	3.47689e+06	3.56831e+06	2.70916e+06	1.69615e+06	1.99171e+06	2.75233e+06	3.20887e+06
D-Ribulose 5-phosphate	saccharides	4.34548e+06	4.15631e+06	2.09321e+06	1.90293e+06	1.21602e+06	1.20627e+06	1.90786e+06	1.71436e+06	1.09372e+06	843158	3.56585e+06	3.59288e+06	3.05269e+06	2.8305e+06	3.34054e+06	2.72106e+06
Cellotriose	saccharides	802718	449194	714336	759553	6.74154e+06	7.75821e+06	1000	1000	761357	886505	331658	443326	1.73883e+06	1.69446e+06	637668	502278
Glucose(+)	saccharides	170638	231516	441513	427859	350102	326836	244016	208278	374623	438030	426104	488891	271512	240486	398262	374723
Stachyose	saccharides	153919	174111	324996	264836	1.17363e+06	1.45962e+06	1000	1000	1000	124575	1000	120074	733073	369967	226046	171813
Rhamnose (Na+)	saccharides	1000	110347	292926	264619	432433	443589	204362	242915	1000	1000	100205	1000	213673	139741	1000	1000
D-Mannitol	saccharides	582753	638020	228294	505343	511879	516616	129329	121290	489847	338844	1.32141e+06	1.53418e+06	657297	796079	892689	663430
L-(+)-Arabinose-p	saccharides	204564	131202	163584	351585	130420	100014	213917	171639	181386	1000	117912	1000	103422	185713	1000	165079
Threitol	saccharides	232984	308796	108206	136743	114520	151120	1000	1000	1000	1000	1000	226602	1000	332476	1.27291e+06	1.2909e+06
Arabitol/Xylitol	saccharides	199782	181067	102140	1000	206885	1000	233286	166659	1000	312341	419936	165178	252757	114348	141505	175710
D-Cellobiose	saccharides	977707	1.02688e+06	1000	261504	492408	680374	231305	179322	629759	534763	7.13695e+06	7.74853e+06	904253	907034	5.7225e+06	5.76285e+06
4(3)-Quinazolinedione	alkaloids	3.90884e+06	4.34567e+06	6.06255e+07	5.6651e+07	4.28705e+07	4.73972e+07	2.8316e+07	3.22874e+07	1.37073e+07	1.08379e+07	1.16385e+06	1.39212e+06	1.28224e+07	1.14068e+07	3.62887e+06	3.71148e+06
Trigonelline	alkaloids	3.50012e+06	3.39705e+06	1.48606e+07	1.42045e+07	1.10475e+07	1.2404e+07	4.06358e+07	4.21776e+07	1.38052e+07	9.57588e+06	3.93757e+06	3.89462e+06	462374	521749	7.48386e+06	6.90678e+06
Betaine	alkaloids	1.33833e+07	1.32929e+07	1.28692e+07	1.1445e+07	4.09184e+07	4.99949e+07	7.0394e+07	7.40366e+07	1.36583e+08	1.32689e+08	2.83521e+07	3.00404e+07	7.15072e+06	6.55472e+06	8.30522e+06	9.06124e+06
Acetylcholine	alkaloids	5.1373e+07	4.73173e+07	3.20841e+06	2.92025e+06	3.92422e+06	4.52592e+06	1.71662e+07	1.68676e+07	3.11299e+07	3.29983e+07	339404	414865	1.74041e+06	1.3037e+06	582252	603629
Cocamidopropyl betaine	alkaloids	466636	773003	827332	729977	936574	1.65459e+06	919144	749035	413861	397190	1.09607e+06	665508	649024	428402	818209	672846
Acetylcarnitine (C2)	alkaloids	1.7679e+06	1.92084e+06	695403	797372	582277	678803	369735	362814	801247	839924	725807	804757	179457	182891	465639	862417
4beta-Hydroxy-11-O-(2'-pyrolylcarboxy)epilupinine	alkaloids	1000	1000	422555	387002	511982	540227	526118	471701	1000	1000	647467	738405	585977	784066	625199	622181
Carnitine	alkaloids	1000	1000	294081	271780	192689	186445	425875	379153	272573	301049	188196	1000	299762	273685	3.23495e+06	3.57975e+06
Cinnamoyl choline	alkaloids	1000	108715	100959	1000	1000	1000	1000	1000	1000	1000	1000	1000	153300	1000	1000	1000
Chinese bittersweet alkaloid II	alkaloids	1000	119307	1000	144160	1000	1000	1000	1000	1000	1000	1000	1000	143920	1000	1000	1000
2,3-Dihydrobenzofuran	polyphenols	730487	212201	9.83581e+06	8.73322e+06	9.14146e+06	9.82124e+06	6.08225e+06	6.88801e+06	277644	659858	5.91472e+06	6.1476e+06	1.57125e+06	1.24246e+06	635178	800661
p-Coumaric acid	polyphenols	545432	666497	2.06422e+06	2.16142e+06	7.47513e+06	7.98302e+06	9.89709e+06	9.51534e+06	1.16934e+06	1.29172e+06	5.26472e+06	4.67948e+06	199625	174006	7.79836e+06	8.33383e+06
Hedyotoside (NH4+)	polyphenols	1000	1000	655037	610970	356583	353022	1000	1000	1000	1000	1000	1000	173516	1000	154438	101325
Coniferyl aldehyde	polyphenols	4.89423e+06	4.65593e+06	235079	306418	168908	162927	1000	1000	511411	689576	5.89265e+07	6.60053e+07	1.16064e+08	1.21083e+08	5.02803e+07	4.64632e+07
Vanillactic acid	polyphenols	1000	1000	1000	1000	1000	1000	128730	100417	2.60363e+06	3.23997e+06	1000	1000	1000	1000	1000	1000
Di-Catechin	polyphenols	8.4513e+06	6.52361e+06	1000	120494	942085	3.38707e+06	764069	930094	1.02985e+06	1.05637e+06	514169	368872	1000	1000	1.46982e+06	1.92168e+06
Phellodenol H O-hexoside	polyphenols	1000	1000	1000	1000	1000	1000	160754	1000	1000	1000	1000	1000	1000	1000	1000	1000
Sinapoyl malate	polyphenols	1000	1000	1000	1000	1000	1000	1000	1000	1000	1000	353402	365462	1000	1000	204394	223749
